# Supplementary material for: Multi role ChatGPT framework for transforming medical data analysis
Source: Sci Rep. 2024 Jun 17;14:13930. doi: 10.1038/s41598-024-64585-5 (PMC11183233; doi:10.1038/s41598-024-64585-5)
Supplement: Supplementary file 2 — Supplementary Tables. [file 41598_2024_64585_MOESM2_ESM.xlsx]

## Sheet: Table_1_CREEDS_Datasets
Annotation Comparison between Multi-Role ChatGPT Framework (MRCF) 1st Classification and CREEDS
gse_id:	The GEO database access ID (access at https://www.ncbi.nlm.nih.gov/geo/)
cell_type:	Drug-treated cell line name
ctrl_ids:	Control group GSM ID. GSM means GEO sample. (access at https://www.ncbi.nlm.nih.gov/geo/)
pert_ids:	Perturbation Group GSM ID. GSM Means GEO sample. (access at https://www.ncbi.nlm.nih.gov/geo/)
type:	Type of perturbation. Common ones are drugs, diseases, and genes. Our study focuses on drugs
pert_name:	Drug name
qc_results:	Based on the three criteria established in our study, the quality control results obtained using the Quality Controller analysis
reasons:	If the quality control fails, a specific reason for the failure will be provided; if the quality control is successful, it will be indicated as NA.
evaluation_manual:	We conducted a manual evaluation to compare the annotation quality between Multi-Role ChatGPT 1st Classification and Original Classification (Downloaded from CREEDS). "Excellent" indicates superiority over CREEDS, "Moderate" suggests parity with CREEDS, and "Error" denotes annotation mistakes.
Multi-Role ChatGPT Framework (MRCF) 1st Classification										Original Classification(Download From CREEDS)
gse_id	cell_type	ctrl_ids	pert_ids	type	pert_name	qc_results (by Quality Controller)	reasons (by Quality Controller)	evaluation_manual		gse_id	cell_type	ctrl_ids	pert_ids	type	pert_name
GSE10192	U-33/g2	GSM257421|GSM257425	GSM257420|GSM257424	drug	Rosiglitazone(1 uM, 2 hrs)	condition 1(+), condition 2(+), condition 3(+)	NA, NA, NA	Excellent		GSE10192	NA	GSM257423|GSM257427	GSM257422|GSM257426	drug	Rosiglitazone
GSE10192	U-33/c	GSM257414|GSM257416	GSM257412|GSM257415	drug	Rosiglitazone(1 uM, 24 hrs)	condition 1(+), condition 2(+), condition 3(+)	NA, NA, NA	Excellent		GSE10392	NA	GSM262682|GSM262683|GSM262684|GSM262685|GSM262686|GSM262687	GSM262676|GSM262677|GSM262678|GSM262679|GSM262680|GSM262681	drug	Medroxyprogesterone acetate
GSE10192	U-33/c	GSM257418|GSM257419	GSM257417|GSM257463	drug	Rosiglitazone(1 uM, 72 hrs)	condition 1(-), condition 2(+), condition 3(+)	The control_id GSM257418 and GSM257419 do not match the pert_id GSM257417 in terms of Rosiglitazone treatment, GSM257417 has Rosiglitazone while GSM257418 and GSM257419 do not, therefore, they are not proper controls for GSM257417. The conditions for GSM257463 are not clearly stated, but if meant to be controlled by GSM257418 and GSM257419, it would also fail condition 1 for the same reason,All s…	Excellent		GSE10433	skin cells	GSM263921|GSM263923|GSM263925|GSM263927|GSM263929|GSM263931	GSM263922|GSM263924|GSM263926|GSM263928|GSM263930|GSM263932	drug	Isotretinoin
GSE10192	U-33/g2	GSM257452|GSM257454	GSM257451|GSM257453	drug	Rosiglitazone(1 uM, 24 hrs)	condition 1(+), condition 2(+), condition 3(+)	NA, NA, NA	Excellent		GSE10748	Forebrains - Animals treated with 50mg/kg	GSM271362|GSM271365|GSM271367|GSM271369	GSM271386|GSM271387|GSM271388|GSM271389	drug	D-serine
GSE10192	U-33/g2	GSM257456|GSM257458	GSM257455|GSM257457	drug	Rosiglitazone(1 uM, 72 hrs)	condition 1(+), condition 2(+), condition 3(+)	NA, NA, NA	Excellent		GSE10748	Forebrains - Animals treated with 20mg/kg	GSM271362|GSM271365|GSM271367|GSM271369	GSM271382|GSM271383|GSM271384|GSM271385	drug	D-serine
GSE10192	U-33/c	GSM257423|GSM257427	GSM257422|GSM257426	drug	Rosiglitazone(1 uM, 2 hrs)	condition 1(+), condition 2(+), condition 3(+)	NA, NA, NA	Excellent		GSE10748	Forebrains - Animals treated with 5mg/kg	GSM271362|GSM271365|GSM271367|GSM271369	GSM271372|GSM271375|GSM271377|GSM271379	drug	D-serine
GSE10392	CD1	GSM262682|GSM262683|GSM262684|GSM262685|GSM262686|GSM262687	GSM262676|GSM262677|GSM262678|GSM262679|GSM262680|GSM262681	drug	Medroxyprogesterone Acetate(48hrs)	condition 1(+), condition 2(+), condition 3(+)	NA, NA, NA	Excellent		GSE10748	Forebrains - Animals treated with 200mg/kg	GSM271362|GSM271365|GSM271367|GSM271369	GSM271390|GSM271391|GSM271392|GSM271393	drug	D-serine
GSE10433	skin	GSM263921|GSM263923|GSM263925|GSM263927|GSM263929|GSM263931	GSM263922|GSM263924|GSM263926|GSM263928|GSM263930|GSM263932	drug	Isotretinoin(1-week treatment)	condition 1(+), condition 2(+), condition 3(+)	NA, NA, NA	Excellent		GSE10748	Forebrains - Animals treated with 500mg/kg	GSM271362|GSM271365|GSM271367|GSM271369	GSM271394|GSM271395|GSM271396|GSM271397	drug	D-serine
GSE10896	U937	GSM276209|GSM276217|GSM276225	GSM276210|GSM276218|GSM276226	drug	curcumin(1uM, 4h)	condition 1(+), condition 2(+), condition 3(+)	NA, NA, NA	Excellent		GSE10896	U937 monoctyes exposed to oxidative stress - 4 Hours	GSM276211|GSM276219|GSM276227	GSM276212|GSM276220|GSM276228	drug	Curcumin
GSE10896	U937	GSM276209|GSM276217|GSM276225	GSM276212|GSM276220|GSM276228	drug	curcumin(1uM, 4h) after ROS	condition 1(+), condition 2(+), condition 3(+)	NA, NA, NA	Excellent		GSE10896	U937 cell line (monocyte)	GSM276209|GSM276217|GSM276225	GSM276214|GSM276222|GSM276230	drug	Curcumin
GSE10896	U937	GSM276213|GSM276221|GSM276229	GSM276214|GSM276222|GSM276230	drug	curcumin(1uM, 18h)	condition 1(+), condition 2(+), condition 3(+)	NA, NA, NA	Excellent		GSE10896	U937 cell line (monocyte)	GSM276209|GSM276217|GSM276225	GSM276210|GSM276218|GSM276226	drug	Curcumin
GSE10896	U937	GSM276213|GSM276221|GSM276229	GSM276216|GSM276224|GSM276232	drug	curcumin(1uM, 18h) after ROS	condition 1(+), condition 2(+), condition 3(+)	NA, NA, NA	Excellent		GSE10896	U937 monoctyes exposed to oxidative stress - 18 Hours	GSM276215|GSM276223|GSM276231	GSM276216|GSM276224|GSM276232	drug	Curcumin
GSE11343	Mouse Sciatic Nerve	GSM286159|GSM286160|GSM286163|GSM286165	GSM286431|GSM286432|GSM286433|GSM286434|GSM286436	drug	Rosiglitazone	condition 1(+), condition 2(+), condition 3(+)	NA, NA, NA	Excellent		GSE11056	LUNGS of C57BL/6 males (on AIN-76A Diet) - Added to food - 10ppb	GSM279232|GSM279235|GSM279264|GSM279270|GSM279275	GSM279230|GSM279249|GSM279258|GSM279265|GSM279273	drug	Sodium arsenite
GSE11343	Mouse Sciatic Nerve	GSM286169|GSM286173|GSM286176|GSM286178|GSM286430	GSM286437|GSM286438|GSM286591|GSM286592|GSM286593	drug	Rosiglitazone	condition 1(+), condition 2(+), condition 3(+)	NA, NA, NA	Excellent		GSE11056	LUNGS of C57BL/6 males (on LRD-5001 Diet) - Added to drinking water - 10ppb	GSM279224|GSM279225|GSM279229|GSM279256	GSM279223|GSM279228|GSM279237|GSM279242|GSM279244	drug	Sodium arsenite
GSE11393	Monocyte	GSM287664|GSM287665|GSM287666	GSM287670|GSM287671|GSM287672	drug	Atorvastatin(, 4 weeks)	condition 1(+), condition 2(+), condition 3(+)	NA, NA, NA	Excellent		GSE11056	LUNGS of C57BL/6 males (on LRD-5001 Diet) - Added to drinking water - 10ppb	GSM279224|GSM279225|GSM279229|GSM279256	GSM279222|GSM279226|GSM279246|GSM279259|GSM279266	drug	Sodium arsenite
GSE11440	colon cancer	GSM288491|GSM288497|GSM288499	GSM288501|GSM288502|GSM288536	drug	Methotrexate	condition 1(+), condition 2(+), condition 3(+)	NA, NA, NA	Excellent		GSE11056	LUNGS of C57BL/6 males (on AIN-76A Diet) - Injection 1mg/kg	GSM279232|GSM279235|GSM279264|GSM279270|GSM279275	GSM279240|GSM279245|GSM279248|GSM279250|GSM279253	drug	Sodium arsenite
GSE11506	MCF-7	GSM289651|GSM289652|GSM289653	GSM289654|GSM289655|GSM289656	drug	Estradiol(10E-9 mol/L, 3h)	condition 1(+), condition 2(+), condition 3(+)	NA, NA, NA	Excellent		GSE11056	LUNGS of C57BL/6 males (on AIN-76A Diet) - Added to drinking water -100ppb	GSM279232|GSM279235|GSM279264|GSM279270|GSM279275	GSM279231|GSM279243|GSM279261|GSM279263	drug	Sodium arsenite
GSE11506	MCF-7	GSM289651|GSM289652|GSM289653	GSM289657|GSM289658|GSM289659	drug	Estradiol(10E-9 mol/L, 6h)	condition 1(+), condition 2(+), condition 3(+)	NA, NA, NA	Excellent		GSE11056	LUNGS of C57BL/6 males (on AIN-76A Diet) - Added to drinking water -10ppb	GSM279232|GSM279235|GSM279264|GSM279270|GSM279275	GSM279234|GSM279262|GSM279269|GSM279272	drug	Sodium arsenite
GSE11670	K562	GSM296608|GSM296609	GSM296612|GSM296613	drug	Deferasirox(10uM, 16hrs)	condition 1(+), condition 2(+), condition 3(+)	NA, NA, NA	Excellent		GSE11056	LUNGS of C57BL/6 males (AIN-76A on Diet) - Injection 1mg/kg	GSM279232|GSM279235|GSM279264|GSM279270|GSM279275	GSM279233|GSM279236|GSM279239|GSM279247|GSM279252	drug	Dexamethasone
GSE11670	K562	GSM296608|GSM296609	GSM296615|GSM296616	drug	Deferasirox(50uM, 16hrs)	condition 1(+), condition 2(+), condition 3(+)	NA, NA, NA	Excellent		GSE11056	LUNGS of C57BL/6 males (on LRD-5001 Diet) - Added to drinking water - 100ppb	GSM279224|GSM279225|GSM279229|GSM279256	GSM279227|GSM279254|GSM279257	drug	Sodium arsenite
GSE11722	stomach	GSM297524|GSM297525	GSM297526|GSM297527	drug	Irinotecan(200 mg/kg, 1h)	condition 1(+), condition 2(+), condition 3(+)	NA, NA, NA	Excellent		GSE11223	colon	GSM282865|GSM282866|GSM282867|GSM282868|GSM282869	GSM283030|GSM283033|GSM283035|GSM283036|GSM283038	drug	Cholestyramine
GSE11722	stomach	GSM297524|GSM297525	GSM297528|GSM297529	drug	Irinotecan(200 mg/kg, 6h)	condition 1(+), condition 2(+), condition 3(+)	NA, NA, NA	Excellent		GSE11223	colon	GSM282862|GSM282863|GSM282864|GSM282865|GSM282866|GSM282867	GSM282946|GSM282947|GSM282948|GSM282949|GSM282950	drug	Metoprolol
GSE11722	stomach	GSM297524|GSM297525	GSM297530|GSM297531	drug	Irinotecan(200 mg/kg, 24h)	condition 1(+), condition 2(+), condition 3(+)	NA, NA, NA	Excellent		GSE11237	colon	GSM283131|GSM283133|GSM283137|GSM283139|GSM283140	GSM283136|GSM283138|GSM283142|GSM283145|GSM283147	drug	Celecoxib
GSE11722	stomach	GSM297524|GSM297525	GSM297532|GSM297533	drug	Irinotecan(200 mg/kg, 72h)	condition 1(+), condition 2(+), condition 3(+)	NA, NA, NA	Excellent		GSE11237	Primary Colorectal Adenocarcinoma	GSM283128|GSM283130|GSM283131|GSM283133|GSM283137|GSM283139|GSM283140|GSM283141|GSM283143|GSM283144|GSM283146|GSM283149	GSM283127|GSM283129|GSM283132|GSM283134|GSM283135|GSM283136|GSM283138|GSM283142|GSM283145|GSM283147|GSM283148	drug	Celecoxib
GSE11722	jejunum	GSM297534|GSM297535	GSM297536|GSM297537	drug	Irinotecan(200 mg/kg, 1h)	condition 1(+), condition 2(+), condition 3(+)	NA, NA, NA	Excellent		GSE11291	gastrocnemius muscle	GSM284992|GSM284993|GSM284994|GSM284995|GSM284996	GSM285002|GSM285003|GSM285004|GSM285005|GSM285006	drug	Resveratrol
GSE11722	jejunum	GSM297534|GSM297535	GSM297538|GSM297539	drug	Irinotecan(200 mg/kg, 6h)	condition 1(+), condition 2(+), condition 3(+)	NA, NA, NA	Excellent		GSE11291	heart	GSM284972|GSM284973|GSM284974|GSM284975|GSM284976	GSM284982|GSM284983|GSM284984|GSM284985|GSM284986	drug	Resveratrol
GSE11722	jejunum	GSM297534|GSM297535	GSM297540|GSM297541	drug	Irinotecan(200 mg/kg, 24h)	condition 1(+), condition 2(+), condition 3(+)	NA, NA, NA	Excellent		GSE11291	neocortex	GSM285012|GSM285013|GSM285014|GSM285015|GSM285016	GSM285022|GSM285023|GSM285024|GSM285025|GSM285026	drug	Resveratrol
GSE11722	jejunum	GSM297534|GSM297535	GSM297542|GSM297543	drug	Irinotecan(200 mg/kg, 72h)	condition 1(+), condition 2(+), condition 3(+)	NA, NA, NA	Excellent		GSE11343	left sciatic nerve	GSM286159|GSM286160|GSM286163|GSM286165	GSM286431|GSM286432|GSM286433|GSM286434|GSM286436	drug	Rosiglitazone
GSE11722	colon	GSM297544|GSM297545	GSM297546|GSM297547	drug	Irinotecan(200 mg/kg, 1h)	condition 1(+), condition 2(+), condition 3(+)	NA, NA, NA	Excellent		GSE11343	diabetes	GSM286169|GSM286173|GSM286176|GSM286178|GSM286430	GSM286437|GSM286438|GSM286591|GSM286592|GSM286593	drug	Rosiglitazone
GSE11722	colon	GSM297544|GSM297545	GSM297548|GSM297549	drug	Irinotecan(200 mg/kg, 6h)	condition 1(+), condition 2(+), condition 3(+)	NA, NA, NA	Excellent		GSE11343	perpheral sciatic nerve	GSM286431|GSM286432|GSM286433|GSM286434|GSM286436	GSM286159|GSM286160|GSM286163|GSM286165	drug	Rosiglitazone
GSE11722	colon	GSM297544|GSM297545	GSM297550|GSM297551	drug	Irinotecan(200 mg/kg, 24h)	condition 1(+), condition 2(+), condition 3(+)	NA, NA, NA	Excellent		GSE11393	Monocytes from (male, familial combined hyperlipidemia (FCH) patients) - following 4 weeks of treatment	GSM287664|GSM287665|GSM287666	GSM287670|GSM287671|GSM287672	drug	Atorvastatin
GSE11722	colon	GSM297544|GSM297545	GSM297552|GSM297553	drug	Irinotecan(200 mg/kg, 72h)	condition 1(+), condition 2(+), condition 3(+)	NA, NA, NA	Excellent		GSE11393	Peripheral blood monocytes	GSM287667|GSM287668|GSM287669	GSM287670|GSM287671|GSM287672	drug	Atorvastatin
GSE12211	CD34+ hematopoietic stem and progenitor cells	GSM307000|GSM307012|GSM307013|GSM307018|GSM307020|GSM307023	GSM307028|GSM307030|GSM307031|GSM307032|GSM307053|GSM307072	drug	Imatinib(400 mg, 7 days)	condition 1(+), condition 2(+), condition 3(+)	NA, NA, NA	Excellent		GSE11422	C33KD2 cells	GSM287516|GSM288241|GSM288243	GSM288248|GSM288249|GSM288260	drug	Doxycycline
GSE12791	MDA cells resistant to paclitaxel	GSM320838|GSM320842|GSM320846|GSM320850	GSM320839|GSM320843|GSM320847|GSM320851	drug	Paclitaxel(30 nM, 3 days on and 7 days off)	condition 1(+), condition 2(+), condition 3(+)	NA, NA, NA	Excellent		GSE11440	HT29	GSM288491|GSM288497|GSM288499	GSM288501|GSM288502|GSM288536	drug	Methotrexate
GSE12972	liposarcoma	GSM325240|GSM325242|GSM325244|GSM325246|GSM325248|GSM325250|GSM325252|GSM325254|GSM325256|GSM325258|GSM325260|GSM325262|GSM325264|GSM325266|GSM325268|GSM325270|GSM325272|GSM325274|GSM325276	GSM325241|GSM325243|GSM325245|GSM325247|GSM325249|GSM325251|GSM325253|GSM325255|GSM325257|GSM325259|GSM325261|GSM325263|GSM325265|GSM325267|GSM325269|GSM325271|GSM325273|GSM325275|GSM325277	drug	Doxorubicin(24h)	condition 1(+), condition 2(+), condition 3(+)	NA, NA, NA	Excellent		GSE11440	HT29 colon adenocarcinoma cell line	GSM288501|GSM288502|GSM288536	GSM288491|GSM288497|GSM288499	drug	Methotrexate
GSE13044	liver	GSM326944|GSM326946|GSM326948|GSM326950|GSM326952	GSM326954|GSM326956|GSM326958|GSM326960|GSM326962	drug	Perfluorooctanoic acid(5mg/kg, 17 days)	condition 1(+), condition 2(+), condition 3(+)	NA, NA, NA	Excellent		GSE11506	NA	GSM289651|GSM289652|GSM289653	GSM289654|GSM289655|GSM289656	drug	Estradiol
GSE13044	lung	GSM326943|GSM326945|GSM326947|GSM326949|GSM326951	GSM326953|GSM326955|GSM326957|GSM326959|GSM326961	drug	Perfluorooctanoic acid(5mg/kg, 17 days)	condition 1(+), condition 2(+), condition 3(+)	NA, NA, NA	Excellent		GSE1153	eralpha	GSM19191|GSM19291	GSM19292|GSM19293	drug	Estradiol
GSE13044	liver	GSM326944|GSM326946|GSM326948|GSM326950|GSM326952	GSM326964|GSM326966|GSM326968|GSM326970|GSM326972	drug	Perfluorooctanoic acid(10mg/kg, 17 days)	condition 1(+), condition 2(+), condition 3(+)	NA, NA, NA	Excellent		GSE1153	NA	GSM21906|GSM21907	GSM21908|GSM21909	drug	Estradiol
GSE13044	lung	GSM326943|GSM326945|GSM326947|GSM326949|GSM326951	GSM326963|GSM326965|GSM326967|GSM326969|GSM326971	drug	Perfluorooctanoic acid(10mg/kg, 17 days)	condition 1(+), condition 2(+), condition 3(+)	NA NA NA	Excellent		GSE11630	AEC (primary airway epithelial cells) - 6 Hours with 0.4mM	GSM245430|GSM245432|GSM245440|GSM245452	GSM245427|GSM245437|GSM245449|GSM245457	drug	Hypochlorous acid
GSE13044	liver	GSM326974|GSM326976|GSM326978|GSM326980|GSM326982	GSM326983|GSM326985|GSM326987|GSM326989|GSM326991	drug	Perfluorooctanoic acid(1mg/kg, 17 days)	condition 1(+), condition 2(+), condition 3(+)	NA, NA, NA	Excellent		GSE11630	AEC (primary airway epithelial cells) - 2 Hours with 1mM	GSM245436|GSM245444|GSM245448|GSM245456	GSM245434|GSM245442|GSM245446|GSM245454	drug	Hypochlorous acid
GSE13044	lung	GSM326973|GSM326975|GSM326977|GSM326979|GSM326981	GSM326984|GSM326986|GSM326988|GSM326990	drug	Perfluorooctanoic acid(1mg/kg, 17 days)	condition 1(+), condition 2(+), condition 3(+)	NA, NA, NA	Excellent		GSE11630	AEC (primary airway epithelial cells) - 6 Hours with 4mM	GSM245430|GSM245432|GSM245440|GSM245452	GSM245429|GSM245431|GSM245439|GSM245451	drug	Hypochlorous acid
GSE13044	liver	GSM326974|GSM326976|GSM326978|GSM326980|GSM326982	GSM326993|GSM326995|GSM326997|GSM326999|GSM327001	drug	Perfluorooctanoic acid(3mg/kg, 17 days)	condition 1(+), condition 2(+), condition 3(+)	NA, NA, NA	Excellent		GSE11630	AEC (primary airway epithelial cells) - 2 Hours with 0.4mM	GSM245436|GSM245444|GSM245448|GSM245456	GSM245433|GSM245441|GSM245445|GSM245453	drug	Hypochlorous acid
GSE13044	lung	GSM326973|GSM326975|GSM326977|GSM326979|GSM326981	GSM326992|GSM326994|GSM326996|GSM326998|GSM327000	drug	Perfluorooctanoic acid(3mg/kg, 17 days)	condition 1(+), condition 2(+), condition 3(+)	NA, NA, NA	Excellent		GSE11630	AEC (primary airway epithelial cells) - 6 Hours with 1mM	GSM245430|GSM245432|GSM245440|GSM245452	GSM245428|GSM245438|GSM245450|GSM245458	drug	Hypochlorous acid
GSE13428	Hippocampus	GSM338857|GSM338858|GSM338859	GSM338860|GSM338861|GSM338863	drug	O-Pinacolyl methylphosphonofluoridate(180 μg/kg, 1h)	condition 1(+), condition 2(+), condition 3(+)	NA, NA, NA	Excellent		GSE11630	AEC (primary airway epithelial cells) - 2 Hours with 4mM	GSM245436|GSM245444|GSM245448|GSM245456	GSM245435|GSM245443|GSM245447|GSM245455	drug	Hypochlorous acid
GSE13428	Hippocampus	GSM338857|GSM338858|GSM338859	GSM338865|GSM338866|GSM338867|GSM338868|GSM338869|GSM338870	drug	O-Pinacolyl methylphosphonofluoridate(180 μg/kg, 3h)	condition 1(+), condition 2(+), condition 3(+)	NA, NA, NA	Excellent		GSE11670	K562 (human myeloid leukemia cells)	GSM296608|GSM296609	GSM296615|GSM296616	drug	Deferasirox
GSE13428	Hippocampus	GSM338857|GSM338858|GSM338859	GSM338871|GSM338872|GSM338873	drug	O-Pinacolyl methylphosphonofluoridate(180 μg/kg, 6h)	condition 1(+), condition 2(+), condition 3(+)	NA, NA, NA	Excellent		GSE11670	K562 (human myeloid leukemia cells)	GSM296608|GSM296609	GSM296612|GSM296613	drug	Deferasirox
GSE13428	Hippocampus	GSM338857|GSM338858|GSM338859	GSM338874|GSM338875|GSM338876	drug	O-Pinacolyl methylphosphonofluoridate(180 μg/kg, 12h)	condition 1(+), condition 2(+), condition 3(+)	NA, NA, NA	Excellent		GSE11722	jejunum	GSM297534|GSM297535	GSM297536|GSM297537	drug	Irinotecan
GSE13428	Hippocampus	GSM338857|GSM338858|GSM338859	GSM338878|GSM338879|GSM338881	drug	O-Pinacolyl methylphosphonofluoridate(180 μg/kg, 24h)	condition 1(+), condition 2(+), condition 3(+)	NA, NA, NA	Excellent		GSE11722	NA	GSM297544|GSM297545	GSM297546|GSM297547	drug	Irinotecan
GSE13428	Hippocampus	GSM338857|GSM338858|GSM338859	GSM338882|GSM338883|GSM338884	drug	O-Pinacolyl methylphosphonofluoridate(180 μg/kg, 48h)	condition 1(+), condition 2(+), condition 3(+)	NA, NA, NA	Excellent		GSE11722	stomach	GSM297524|GSM297525	GSM297526|GSM297527	drug	Irinotecan
GSE13428	Hippocampus	GSM338857|GSM338858|GSM338859	GSM338885|GSM338886|GSM338887|GSM338888	drug	O-Pinacolyl methylphosphonofluoridate(180 μg/kg, 72h)	condition 1(+), condition 2(+), condition 3(+)	NA, NA, NA	Excellent		GSE11903	skin lesion	GSM300750|GSM300756|GSM300762|GSM300768|GSM300774|GSM300780|GSM300786|GSM300792|GSM300798|GSM300804|GSM300810|GSM300815|GSM300821|GSM300827|GSM300833	GSM300751|GSM300757|GSM300763|GSM300769|GSM300775|GSM300781|GSM300787|GSM300793|GSM300799|GSM300805|GSM300811|GSM300816|GSM300822|GSM300828|GSM300834	drug	Etanercept
GSE13428	Hippocampus	GSM338857|GSM338858|GSM338859	GSM338889|GSM338890|GSM338891	drug	O-Pinacolyl methylphosphonofluoridate(180 μg/kg, 96h)	condition 1(+), condition 2(+), condition 3(+)	NA, NA, NA	Excellent		GSE11903	skin lesion	GSM300750|GSM300756|GSM300762|GSM300768|GSM300774|GSM300780|GSM300786|GSM300792|GSM300798|GSM300804|GSM300815|GSM300821|GSM300827|GSM300833	GSM300753|GSM300759|GSM300765|GSM300771|GSM300777|GSM300783|GSM300789|GSM300795|GSM300801|GSM300807|GSM300818|GSM300824|GSM300830|GSM300836	drug	Etanercept
GSE13428	Hippocampus	GSM338857|GSM338858|GSM338859	GSM338892|GSM338893|GSM338894	drug	O-Pinacolyl methylphosphonofluoridate(180 μg/kg, 168h)	condition 1(+), condition 2(+), condition 3(+)	NA, NA, NA	Excellent		GSE11903	skin lesion	GSM300750|GSM300756|GSM300762|GSM300768|GSM300774|GSM300780|GSM300786|GSM300792|GSM300798|GSM300804|GSM300810|GSM300815|GSM300821|GSM300827|GSM300833	GSM300754|GSM300760|GSM300766|GSM300772|GSM300778|GSM300784|GSM300790|GSM300796|GSM300802|GSM300808|GSM300813|GSM300819|GSM300825|GSM300831|GSM300837	drug	Etanercept
GSE13477	MCF7	GSM339721|GSM339722	GSM339723|GSM339724	drug	ARC(2uM, 24h)	condition 1(+), condition 2(+), condition 3(+)	NA, NA, NA	Excellent		GSE11903	skin lesion	GSM300750|GSM300756|GSM300762|GSM300768|GSM300774|GSM300780|GSM300786|GSM300792|GSM300798|GSM300804|GSM300810|GSM300815|GSM300821|GSM300827|GSM300833	GSM300752|GSM300758|GSM300764|GSM300770|GSM300776|GSM300782|GSM300788|GSM300794|GSM300800|GSM300806|GSM300812|GSM300817|GSM300823|GSM300829|GSM300835	drug	Etanercept
GSE13477	MCF7	GSM339721|GSM339722	GSM339725|GSM339726	drug	Sangivamycin(2uM, 24h)	condition 1(+), condition 2(+), condition 3(+)	NA, NA, NA	Excellent		GSE12211	Philadelphia chromosome positive CML CD34+ cells	GSM307000|GSM307012|GSM307013|GSM307018|GSM307020|GSM307023	GSM307028|GSM307030|GSM307031|GSM307032|GSM307053|GSM307072	drug	Imatinib (glivec)
GSE13477	MCF7	GSM339721|GSM339722	GSM339727|GSM339765	drug	Doxorubicin(2uM, 24h)	condition 1(+), condition 2(+), condition 3(+)	NA, NA, NA	Excellent		GSE12791	NA	GSM320837|GSM320841|GSM320845|GSM320849	GSM320838|GSM320842|GSM320846|GSM320850	drug	Bexarotene
GSE13899	CD14+ monocytes	GSM350084|GSM350085|GSM350086	GSM350087|GSM350088|GSM350089	drug	Quercetin(150mg, 2 weeks)	condition 1(+), condition 2(+), condition 3(+)	NA, NA, NA	Excellent		GSE12791	paclitaxel-resistant MDA-MB-231 cancer cells	GSM320838|GSM320842|GSM320846|GSM320850	GSM320839|GSM320843|GSM320847|GSM320851	drug	Paclitaxel
GSE1418	CD34+ cells	GSM23406|GSM23407|GSM23408|GSM23409|GSM23410|GSM23411	GSM23412|GSM23414|GSM23415|GSM23416|GSM23418|GSM23420|GSM23421|GSM23423	drug	Imatinib	condition 1(+), condition 2(+), condition 3(+)	NA, NA, NA	Excellent		GSE12972	NA	GSM325240|GSM325242|GSM325244|GSM325246|GSM325248|GSM325250|GSM325252|GSM325254|GSM325256|GSM325258|GSM325260|GSM325262|GSM325264|GSM325266|GSM325268|GSM325270|GSM325272|GSM325274|GSM325276	GSM325241|GSM325243|GSM325245|GSM325247|GSM325249|GSM325251|GSM325253|GSM325255|GSM325257|GSM325259|GSM325261|GSM325263|GSM325265|GSM325267|GSM325269|GSM325271|GSM325273|GSM325275|GSM325277	drug	Doxorubicin
GSE1437	F9 embryonal Carcinoma cells	GSM24053|GSM24054|GSM24055	GSM24143|GSM24144|GSM24145	drug	Retinoic acid(5 x 10-7 M, 24 hrs)	condition 1(+), condition 2(+), condition 3(+)	NA, NA, NA	Excellent		GSE13044	liver	GSM326974|GSM326976|GSM326978|GSM326980|GSM326982	GSM326983|GSM326985|GSM326987|GSM326989|GSM326991	drug	Perfluorooctanoic acid
GSE1437	F9 embryonal Carcinoma cells	GSM24053|GSM24054|GSM24055	GSM24146|GSM24147|GSM24148	drug	Trichostatin A(0.07uM, 24 hrs)	condition 1(+), condition 2(+), condition 3(+)	NA, NA, NA	Excellent		GSE13044	liver	GSM326974|GSM326976|GSM326978|GSM326980|GSM326982	GSM326993|GSM326995|GSM326997|GSM326999|GSM327001	drug	Perfluorooctanoic acid
GSE1458	3T3-L1	GSM24459|GSM24460|GSM24461	GSM24462|GSM24463	drug	Pioglitazone(20uM, 24h)	condition 1(+), condition 2(+), condition 3(+)	NA, NA, NA	Excellent		GSE13044	lung	GSM326943|GSM326945|GSM326947|GSM326949|GSM326951	GSM326963|GSM326965|GSM326967|GSM326969|GSM326971	drug	Perfluorooctanoic acid
GSE1458	3T3-L1	GSM24459|GSM24460|GSM24461	GSM24464|GSM24465|GSM24466	drug	Rosiglitazone(1uM, 24h)	condition 1(+), condition 2(+), condition 3(+)	NA, NA, NA	Excellent		GSE13044	lung	GSM326943|GSM326945|GSM326947|GSM326949|GSM326951	GSM326953|GSM326955|GSM326957|GSM326959|GSM326961	drug	Perfluorooctanoic acid
GSE1458	3T3-L1	GSM24459|GSM24460|GSM24461	GSM24467|GSM24468|GSM24469	drug	Troglitazone(20uM, 24h)	condition 1(+), condition 2(+), condition 3(+)	NA, NA, NA	Excellent		GSE13044	liver	GSM326944|GSM326946|GSM326948|GSM326950|GSM326952	GSM326954|GSM326956|GSM326958|GSM326960|GSM326962	drug	Perfluorooctanoic acid
GSE14630	PBMC	GSM365306|GSM365308|GSM365310|GSM365312|GSM365314	GSM365307|GSM365309|GSM365311|GSM365313|GSM365315	drug	Mycophenolate mofetil(720 mg bid, 3 months)	condition 1(+), condition 2(+), condition 3(+)	NA, NA, NA	Excellent		GSE13044	liver	GSM326944|GSM326946|GSM326948|GSM326950|GSM326952	GSM326964|GSM326966|GSM326968|GSM326970|GSM326972	drug	Perfluorooctanoic acid
GSE15129	brain	GSM378033|GSM378034|GSM378035	GSM378036|GSM378037|GSM378038	drug	Coenzyme Q10(500 mg/kg BW, 6 months)	condition 1(+), condition 2(+), condition 3(+)	NA, NA, NA	Excellent		GSE13044	lung	GSM326973|GSM326975|GSM326977|GSM326979|GSM326981	GSM326984|GSM326986|GSM326988|GSM326990	drug	Perfluorooctanoic acid
GSE15129	brain	GSM378033|GSM378034|GSM378035	GSM378039|GSM378040|GSM378041	drug	Ubiquinol(500 mg/kg BW, 6 months)	condition 1(+), condition 2(+), condition 3(+)	NA, NA, NA	Excellent		GSE13044	lung	GSM326973|GSM326975|GSM326977|GSM326979|GSM326981	GSM326992|GSM326994|GSM326996|GSM326998|GSM327000	drug	Perfluorooctanoic acid
GSE15129	brain	GSM378042|GSM378043|GSM378044	GSM378045|GSM378046|GSM378047	drug	Coenzyme Q10(500 mg/kg BW, 14 months)	condition 1(+), condition 2(+), condition 3(+)	NA, NA, NA	Excellent		GSE13428	Hippocampus (of Sprauge-Dawley males) - 96 Hours after exposure	GSM338857|GSM338858|GSM338859	GSM338889|GSM338890|GSM338891	drug	Soman
GSE15129	brain	GSM378042|GSM378043|GSM378044	GSM378048|GSM378049|GSM378050	drug	Ubiquinol(500 mg/kg BW, 14 months)	condition 1(+), condition 2(+), condition 3(+)	NA, NA, NA	Excellent		GSE13428	Hippocampus (of Sprauge-Dawley males) - 6 Hours after exposure	GSM338857|GSM338858|GSM338859	GSM338871|GSM338872|GSM338873	drug	Soman
GSE15129	heart	GSM378051|GSM378052|GSM378053	GSM378054|GSM378055|GSM378056	drug	Coenzyme Q10(500 mg/kg BW, 6 months)	condition 1(+), condition 2(+), condition 3(+)	NA, NA, NA	Excellent		GSE13428	Hippocampus (of Sprauge-Dawley males) - 72 Hours after exposure	GSM338857|GSM338858|GSM338859	GSM338885|GSM338886|GSM338887|GSM338888	drug	Soman
GSE15129	heart	GSM378051|GSM378052|GSM378053	GSM378057|GSM378058|GSM378059	drug	Ubiquinol(500 mg/kg BW, 6 months)	condition 1(+), condition 2(+), condition 3(+)	NA, NA, NA	Excellent		GSE13428	Hippocampus (of Sprauge-Dawley males) - 1 Hour after exposure	GSM338857|GSM338858|GSM338859	GSM338860|GSM338861|GSM338863	drug	Soman
GSE15129	heart	GSM378060|GSM378061|GSM378062	GSM378063|GSM378064|GSM378065	drug	Coenzyme Q10(500 mg/kg BW, 14 months)	condition 1(+), condition 2(+), condition 3(+)	NA, NA, NA	Excellent		GSE13428	Hippocampus (of Sprauge-Dawley males) - 24 Hours after exposure	GSM338857|GSM338858|GSM338859	GSM338878|GSM338879|GSM338881	drug	Soman
GSE15129	heart	GSM378060|GSM378061|GSM378062	GSM378066|GSM378067|GSM378068	drug	Ubiquinol(500 mg/kg BW, 14 months)	condition 1(+), condition 2(+), condition 3(+)	NA, NA, NA	Excellent		GSE13428	Hippocampus (of Sprauge-Dawley males) - 3 Hours after exposure	GSM338857|GSM338858|GSM338859	GSM338865|GSM338866|GSM338867|GSM338868|GSM338869|GSM338870	drug	Soman
GSE15129	kidney	GSM378069|GSM378070|GSM378071	GSM378072|GSM378073|GSM378074	drug	Coenzyme Q10(500 mg/kg BW, 6 months)	condition 1(+), condition 2(+), condition 3(+)	NA, NA, NA	Excellent		GSE13428	Hippocampus (of Sprauge-Dawley males) - 48 Hours after exposure	GSM338857|GSM338858|GSM338859	GSM338882|GSM338883|GSM338884	drug	Soman
GSE15129	kidney	GSM378069|GSM378070|GSM378071	GSM378075|GSM378076|GSM378077	drug	Ubiquinol(500 mg/kg BW, 6 months)	condition 1(+), condition 2(+), condition 3(+)	NA, NA, NA	Excellent		GSE13428	Hippocampus (of Sprauge-Dawley males) - 168 Hours after exposure	GSM338857|GSM338858|GSM338859	GSM338892|GSM338893|GSM338894	drug	Soman
GSE15129	kidney	GSM378078|GSM378079|GSM378080	GSM378081|GSM378082|GSM378083	drug	Coenzyme Q10(500 mg/kg BW, 14 months)	condition 1(+), condition 2(+), condition 3(+)	NA, NA, NA	Excellent		GSE13477	MCF-7 BREAST CANCER cell line	GSM339721|GSM339722	GSM339727|GSM339765	drug	Doxorubicin
GSE15129	kidney	GSM378078|GSM378079|GSM378080	GSM378084|GSM378085|GSM378086	drug	Ubiquinol(500 mg/kg BW, 14 months)	condition 1(+), condition 2(+), condition 3(+)	NA, NA, NA	Excellent		GSE13477	MCF-7	GSM339721|GSM339722	GSM339725|GSM339726	drug	Sangivamycin (nsc 65346)
GSE15129	liver	GSM378087|GSM378088|GSM378089	GSM378090|GSM378091|GSM378092	drug	Coenzyme Q10(500 mg/kg BW, 6 months)	condition 1(+), condition 2(+), condition 3(+)	NA, NA, NA	Excellent		GSE13477	MCF-7	GSM339721|GSM339722	GSM339723|GSM339724	drug	Arc (nsc 188491)
GSE15129	liver	GSM378087|GSM378088|GSM378089	GSM378093|GSM378094|GSM378095	drug	Ubiquinol(500 mg/kg BW, 6 months)	condition 1(+), condition 2(+), condition 3(+)	NA, NA, NA	Excellent		GSE13525	epithelial ovarian cancer cell line	GSM341224|GSM341225|GSM341226|GSM341230|GSM341231|GSM341232	GSM341221|GSM341222|GSM341223|GSM341227|GSM341228|GSM341229	drug	Carboplatin
GSE15129	liver	GSM378096|GSM378097|GSM378098	GSM378099|GSM378100|GSM378101	drug	Coenzyme Q10(500 mg/kg BW, 14 months)	condition 1(+), condition 2(+), condition 3(+)	NA, NA, NA	Excellent		GSE13525	36M2 epithelial ovarian cancer cells	GSM341225|GSM341231	GSM341222|GSM341228	drug	Carboplatin (30 h)
GSE15129	liver	GSM378096|GSM378097|GSM378098	GSM378102|GSM378103|GSM378104	drug	Ubiquinol(500 mg/kg BW, 14 months)	condition 1(+), condition 2(+), condition 3(+)	NA, NA, NA	Excellent		GSE13525	36M2 epithelial ovarian cancer cells	GSM341224|GSM341230	GSM341221|GSM341227	drug	Carboplatin (24 h)
GSE15457	RAW 264.7	GSM387601|GSM387602|GSM387605|GSM387606	GSM387645|GSM387646|GSM387647	drug	Hypochlorous acid(0.14mM, 6hr)	condition 1(+), condition 2(+), condition 3(+)	NA, NA, NA	Excellent		GSE13525	36M2 epithelial ovarian cancer cells	GSM341226|GSM341232	GSM341223|GSM341229	drug	Carboplatin (36 h)
GSE15457	RAW 264.7	GSM387601|GSM387602|GSM387605|GSM387606	GSM387648|GSM387649|GSM387676	drug	Hypochlorous acid(0.35mM, 6hr)	condition 1(+), condition 2(+), condition 3(+)	NA, NA, NA	Excellent		GSE13887	CD3+ T cell	GSM349729|GSM349730|GSM349734|GSM349739	GSM349725|GSM349731|GSM349736|GSM349740	drug	Nitric oxide
GSE15457	RAW 264.7	GSM387601|GSM387602|GSM387605|GSM387606	GSM387677|GSM387678|GSM387679	drug	Hypochlorous acid(0.7mM, 6hr)	condition 1(+), condition 2(+), condition 3(+)	NA, NA, NA	Excellent		GSE13899	CD14+ monocytes (from individuals on a diet supplemented with quercetin for 2 weeks)	GSM350084|GSM350085|GSM350086	GSM350087|GSM350088|GSM350089	drug	Quercetin
GSE15457	RAW 264.7	GSM387601|GSM387602|GSM387605|GSM387606	GSM387698|GSM387699|GSM387700	drug	Hypochlorous acid(1.4mM, 6hr)	condition 1(+), condition 2(+), condition 3(+)	NA, NA, NA	Excellent		GSE1418	Chronic myelogenous leukemia CD34+ cells	GSM23406|GSM23407|GSM23408|GSM23409|GSM23410|GSM23411	GSM23412|GSM23414|GSM23415|GSM23416|GSM23418|GSM23420|GSM23421|GSM23423	drug	Imatinib
GSE15457	RAW 264.7	GSM387601|GSM387602|GSM387605|GSM387606	GSM387701|GSM387702|GSM387703	drug	Hypochlorous acid(2.1mM, 6hr)	condition 1(+), condition 2(+), condition 3(+)	NA, NA, NA	Excellent		GSE1437	F9 embryonal carcinoma cell line	GSM24053|GSM24054|GSM24055	GSM24143|GSM24144|GSM24145	drug	Tretinoin
GSE15457	RAW 264.7	GSM387601|GSM387602|GSM387605|GSM387606	GSM387713|GSM387714|GSM387716	drug	Hypochlorous acid(2.8mM, 6hr)	condition 1(+), condition 2(+), condition 3(+)	NA, NA, NA	Excellent		GSE1437	F9 embryonal carcinoma cell line	GSM24053|GSM24054|GSM24055	GSM24146|GSM24147|GSM24148	drug	Trichostatin a
GSE15457	RAW 264.7	GSM387601|GSM387602|GSM387605|GSM387606	GSM387750|GSM387751|GSM387752	drug	Hypochlorous acid(3.5mM, 6hr)	condition 1(+), condition 2(+), condition 3(+)	NA, NA, NA	Excellent		GSE1458	3T3-L1 adipocytes	GSM24459|GSM24460|GSM24461	GSM24462|GSM24463	drug	Pioglitazone
GSE15490	CD19+ selected B-cells	GSM388583|GSM388584|GSM388585|GSM388586|GSM388587|GSM388588|GSM388589|GSM388590|GSM388591|GSM388592	GSM388593|GSM388594|GSM388595|GSM388596|GSM388597|GSM388598|GSM388599|GSM388600|GSM388601|GSM388602	drug	Rituximab	condition 1(+), condition 2(+), condition 3(+)	NA, NA, NA	Excellent		GSE1458	3T3-L1 adipocytes	GSM24459|GSM24460|GSM24461	GSM24464|GSM24465|GSM24466	drug	Rosiglitazone
GSE15490	CD19+ selected B-cells	GSM388613|GSM388614|GSM388615|GSM388616|GSM388617|GSM388618|GSM388619|GSM388620|GSM388621|GSM388622	GSM388623|GSM388624|GSM388625|GSM388626|GSM388627|GSM388628|GSM388629|GSM388630|GSM388631|GSM388632	drug	Fludarabine and Cyclophosphamide	condition 1(+), condition 2(+), condition 3(+)	NA, NA, NA	Excellent		GSE1458	3T3-L1 adipocytes	GSM24459|GSM24460|GSM24461	GSM24467|GSM24468|GSM24469	drug	Troglitazone
GSE15490	CD19+ selected B-cells	GSM388583|GSM388584|GSM388585|GSM388586|GSM388587|GSM388588|GSM388589|GSM388590|GSM388591|GSM388592	GSM388603|GSM388604|GSM388605|GSM388606|GSM388607|GSM388608|GSM388609|GSM388610|GSM388611|GSM388612	drug	Fludarabine, Cyclophosphamide, and Rituximab	condition 1(+), condition 2(+), condition 3(+)	NA, NA, NA	Excellent		GSE14630	No Data	GSM365306|GSM365308|GSM365310|GSM365312|GSM365314	GSM365307|GSM365309|GSM365311|GSM365313|GSM365315	drug	Mycophenolic acid
GSE1559	HSC	GSM26734|GSM26735	GSM26736|GSM26737	drug	5-Fluorouracil(unknown, 1 day)	condition 1(+), condition 2(+), condition 3(+)	NA, NA, NA	Excellent		GSE15129	heart	GSM378051|GSM378052|GSM378053	GSM378054|GSM378055|GSM378056	drug	Coenzyme q10
GSE1559	HSC	GSM26734|GSM26735	GSM26738|GSM26739	drug	5-Fluorouracil(unknown, 2 days)	condition 1(+), condition 2(+), condition 3(+)	NA, NA, NA	Excellent		GSE15129	heart	GSM378060|GSM378061|GSM378062	GSM378066|GSM378067|GSM378068	drug	Ubiquinol
GSE1559	HSC	GSM26734|GSM26735	GSM26740|GSM26741	drug	5-Fluorouracil(unknown, 3 days)	condition 1(+), condition 2(+), condition 3(+)	NA, NA, NA	Excellent		GSE15129	brain	GSM378042|GSM378043|GSM378044	GSM378045|GSM378046|GSM378047	drug	Coenzyme q10
GSE1559	HSC	GSM26734|GSM26735	GSM26742|GSM26743	drug	5-Fluorouracil(unknown, 6 days)	condition 1(+), condition 2(+), condition 3(+)	NA, NA, NA	Excellent		GSE15129	kidney	GSM378069|GSM378070|GSM378071	GSM378072|GSM378073|GSM378074	drug	Coenzyme q10
GSE1559	HSC	GSM26734|GSM26735	GSM26744|GSM26745	drug	5-Fluorouracil(unknown, 10 days)	condition 1(+), condition 2(+), condition 3(+)	NA, NA, NA	Excellent		GSE15129	brain	GSM378042|GSM378043|GSM378044	GSM378048|GSM378049|GSM378050	drug	Ubiquinol
GSE1559	HSC	GSM26734|GSM26735	GSM26746|GSM26747	drug	5-Fluorouracil(unknown, 30 days)	condition 1(+), condition 2(+), condition 3(+)	NA, NA, NA	Excellent		GSE15129	brain	GSM378033|GSM378034|GSM378035	GSM378039|GSM378040|GSM378041	drug	Ubiquinol
GSE1588	neural crest	GSM24606|GSM27252|GSM27253	GSM27254|GSM27255|GSM27256	drug	Retinoic Acid(10-6M, 6h)	condition 1(+), condition 2(+), condition 3(+)	NA, NA, NA	Excellent		GSE15129	liver	GSM378096|GSM378097|GSM378098	GSM378102|GSM378103|GSM378104	drug	Ubiquinol
GSE1588	neural crest	GSM27257|GSM27258|GSM27259	GSM27260|GSM27261|GSM27262	drug	Retinoic Acid(10-6M, 12h)	condition 1(+), condition 2(+), condition 3(+)	NA, NA, NA	Excellent		GSE15129	liver	GSM378096|GSM378097|GSM378098	GSM378099|GSM378100|GSM378101	drug	Coenzyme q10
GSE1588	neural crest	GSM27263|GSM27264|GSM27265|GSM27266	GSM27267|GSM27268|GSM27269|GSM27270	drug	Retinoic Acid(10-6M, 24h)	condition 1(+), condition 2(+), condition 3(+)	NA, NA, NA	Excellent		GSE15129	liver	GSM378087|GSM378088|GSM378089	GSM378090|GSM378091|GSM378092	drug	Coenzyme q10
GSE1588	neural crest	GSM27271|GSM27272|GSM27273|GSM27274	GSM27275|GSM27276|GSM27277	drug	Retinoic Acid(10-6M, 48h)	condition 1(+), condition 2(+), condition 3(+)		Excellent		GSE15129	liver	GSM378087|GSM378088|GSM378089	GSM378093|GSM378094|GSM378095	drug	Ubiquinol
GSE15918	H295R adrenocortical carcinoma cells	GSM399572|GSM399573|GSM399574	GSM399575|GSM399576|GSM399577	drug	angiotensin II(100 nM, 3 hr)	condition 1(+), condition 2(+), condition 3(+)	NA, NA, NA	Excellent		GSE15129	kidney	GSM378078|GSM378079|GSM378080	GSM378081|GSM378082|GSM378083	drug	Coenzyme q10
GSE15918	H295R adrenocortical carcinoma cells	GSM399572|GSM399573|GSM399574	GSM399578|GSM399579|GSM399580	drug	test compound CP-529414(100 nM, 3 hr)	condition 1(+), condition 2(+), condition 3(+)	NA, NA, NA	Excellent		GSE15129	kidney	GSM378078|GSM378079|GSM378080	GSM378084|GSM378085|GSM378086	drug	Ubiquinol
GSE15947	Immortalized normal prostate epithelial cells.	GSM400051|GSM400052|GSM400053|GSM400054	GSM400055|GSM400056|GSM400057|GSM400058	drug	1,25 dihydroxyvitamin D3(100 nM, 6h)	condition 1(+), condition 2(+), condition 3(+)	NA, NA, NA	Excellent		GSE15129	heart	GSM378060|GSM378061|GSM378062	GSM378063|GSM378064|GSM378065	drug	Coenzyme q10
GSE15947	Immortalized normal prostate epithelial cells.	GSM400059|GSM400060|GSM400061|GSM400062	GSM400063|GSM400064|GSM400065|GSM400066	drug	1,25 dihydroxyvitamin D3(100 nM, 24h)	condition 1(+), condition 2(+), condition 3(+)	NA, NA, NA	Excellent		GSE15129	heart	GSM378051|GSM378052|GSM378053	GSM378057|GSM378058|GSM378059	drug	Ubiquinol
GSE15947	Immortalized normal prostate epithelial cells.	GSM400067|GSM400068|GSM400069|GSM400070	GSM400071|GSM400072|GSM400073|GSM400074	drug	1,25 dihydroxyvitamin D3(100 nM, 48h)	condition 1(+), condition 2(+), condition 3(+)		Excellent		GSE15129	kidney	GSM378069|GSM378070|GSM378071	GSM378075|GSM378076|GSM378077	drug	Ubiquinol
GSE16160	HL-60 promyelocytic leukemia cell line	GSM405501|GSM405502	GSM405497|GSM405498	drug	Curcumin(100 μM, 24h)	condition 1(+), condition 2(+), condition 3(+)	NA, NA, NA	Excellent		GSE15162	HepG2 cells	GSM378688|GSM378690|GSM378692|GSM378694	GSM378689|GSM378691|GSM378693|GSM378695	drug	Quercetin
GSE16160	HL-60 promyelocytic leukemia cell line	GSM405501|GSM405502	GSM405499|GSM405500	drug	2,3,7,8-tetrachlorodibenzo-p-dioxin(10 nM, 24h)	condition 1(+), condition 2(+), condition 3(+)	NA, NA, NA	Excellent		GSE15457	RAW 264.7 macrophage cell line - 3.5 mM	GSM387601|GSM387602|GSM387605|GSM387606	GSM387750|GSM387751|GSM387752	drug	Hypochlorous acid
GSE16179	Breast Cancer	GSM799168|GSM799169|GSM799170	GSM799171|GSM799172|GSM799173	Drug	lapatinib(1 uM, 24h)	condition 1(+), condition 2(+), condition 3(+)	NA, NA, NA	Excellent		GSE15457	RAW 264.7 macrophage cell line - 2.8 mM	GSM387601|GSM387602|GSM387605|GSM387606	GSM387713|GSM387714|GSM387716	drug	Hypochlorous acid
GSE16179	Breast Cancer	GSM799168|GSM799169|GSM799170	GSM799177|GSM799178|GSM799179	Drug	foretinib(0.1 uM, 24h)	condition 1(-), condition 2(+), condition 3(-)	lapatinib sensitivity variable not consistent across control and perturbation groups as control is lapatinib-sensitive while perturbation group is acquired lapatinib-resistant, NY, cell line variable differs between control (BT474) and perturbation (BT474-J4) groups which affects the pert_name consistency	Error		GSE15457	RAW 264.7 macrophage cell line - 1.4 mM	GSM387601|GSM387602|GSM387605|GSM387606	GSM387698|GSM387699|GSM387700	drug	Hypochlorous acid
GSE16179	Breast Cancer	GSM799168|GSM799169|GSM799170	GSM799183|GSM799184|GSM799185	Drug	lapatinib(1 uM) and foretinib(0.1 uM, 24h)	condition 1(-), condition 2(+), condition 3(-)	Sensitivity mismatch: control group is lapatinib-sensitive while perturbation group is lapatinib-resistant, Type of sample in a single grid cell is correctly grouped as drug, Pert_name mismatch: treatment details indicate the use of both lapatinib and foretinib but pert_name suggests only lapatinib effects should be considered	Error		GSE15457	RAW 264.7 macrophage cell line - 0.7 mM	GSM387601|GSM387602|GSM387605|GSM387606	GSM387677|GSM387678|GSM387679	drug	Hypochlorous acid
GSE16179	Breast Cancer	GSM799174|GSM799175|GSM799176	GSM799171|GSM799172|GSM799173	Drug	lapatinib(1 uM, 24h)	condition 1(-), condition 2(+), condition 3(+)	Control and perturbation groups are not matched for lapatinib sensitivity, with controls being acquired lapatinib-resistant and perturbations being lapatinib-sensitive, which violates the principle of controlling variables., NA, NA	Error		GSE15457	RAW 264.7 macrophage cell line - 0.35 mM	GSM387601|GSM387602|GSM387605|GSM387606	GSM387648|GSM387649|GSM387676	drug	Hypochlorous acid
GSE16179	Breast Cancer	GSM799174|GSM799175|GSM799176	GSM799177|GSM799178|GSM799179	Drug	foretinib(0.1 uM, 24h)	condition 1(+), condition 2(+), condition 3(+)	NA, NA, NA	Excellent		GSE15457	RAW 264.7 macrophage cell line - 0.14 mM	GSM387601|GSM387602|GSM387605|GSM387606	GSM387645|GSM387646|GSM387647	drug	Hypochlorous acid
GSE16179	Breast Cancer	GSM799174|GSM799175|GSM799176	GSM799183|GSM799184|GSM799185	Drug	lapatinib(1 uM) and foretinib(0.1 uM, 24h)	condition 1(+), condition 2(+), condition 3(+)	NA, NA, NA	Excellent		GSE15457	RAW 264.7 macrophage cell line - 2.1 mM	GSM387601|GSM387602|GSM387605|GSM387606	GSM387701|GSM387702|GSM387703	drug	Hypochlorous acid
GSE16683	Endothelial cell	GSM418126|GSM418127|GSM418128	GSM418129|GSM418130|GSM418131	drug	estradiol(1 nM, 24 h)	condition 1(+), condition 2(+), condition 3(+)	NA, NA, NA	Excellent		GSE15490	CD19+ selected B cells	GSM388583|GSM388584|GSM388585|GSM388586|GSM388587|GSM388588|GSM388589|GSM388590|GSM388591|GSM388592	GSM388593|GSM388594|GSM388595|GSM388596|GSM388597|GSM388598|GSM388599|GSM388600|GSM388601|GSM388602	drug	Rituximab
GSE1676	HEK 293	GSM28627|GSM28628|GSM28629	GSM28630|GSM28631|GSM28632	drug	NCS(4 hrs)	condition 1(+), condition 2(+), condition 3(+)	NA, NA, NA	Excellent		GSE15563	NA	GSM389536|GSM389537|GSM389538|GSM389539|GSM389540|GSM389541	GSM389560|GSM389561|GSM389562|GSM389563|GSM389564|GSM389565	drug	Dexamethasone
GSE1676	HEK 293	GSM28633|GSM28634|GSM28635	GSM28636|GSM28637|GSM28638	drug	NCS(4 hrs)	condition 1(+), condition 2(+), condition 3(+)	NA, NA, NA	Excellent		GSE1559	Bone marrow Sca+ SP hematopoeitic stem cells (HSC) - 10 Day	GSM26734|GSM26735	GSM26744|GSM26745	drug	Fluorouracil
GSE17184	hepatocytes	GSM429426|GSM429428|GSM429430	GSM429856|GSM429857|GSM429858	drug	Concanavalin A(20 mg/kg, 1 hr)	condition 1(+), condition 2(+), condition 3(+)	NA, NA, NA	Excellent		GSE1559	Bone marrow Sca+ SP hematopoeitic stem cells (HSC) - 6 Day	GSM26734|GSM26735	GSM26742|GSM26743	drug	Fluorouracil
GSE17184	hepatocytes	GSM429426|GSM429428|GSM429430	GSM429859|GSM429860|GSM429862	drug	Concanavalin A(20 mg/kg, 3 hr)	condition 1(+), condition 2(+), condition 3(+)	NA, NA, NA	Excellent		GSE1559	Bone marrow Sca+ SP hematopoeitic stem cells (HSC) - 3 Day	GSM26734|GSM26735	GSM26740|GSM26741	drug	Fluorouracil
GSE17184	hepatocytes	GSM429426|GSM429428|GSM429430	GSM429861|GSM429863|GSM429864	drug	Concanavalin A(20 mg/kg, 6 hr)	condition 1(+), condition 2(+), condition 3(+)	NA, NA, NA	Excellent		GSE1559	Bone marrow Sca+ SP hematopoeitic stem cells (HSC) - 2 Day	GSM26734|GSM26735	GSM26738|GSM26739	drug	Fluorouracil
GSE17297	BALB/c	GSM432894|GSM432895|GSM432896|GSM432897	GSM432890|GSM432891|GSM432892|GSM432893	drug	pristane(, 18 days)	condition 1(+), condition 2(+), condition 3(+)	NA, NA, NA	Excellent		GSE1559	Bone marrow Sca+ SP hematopoeitic stem cells (HSC) - 1 Day	GSM26734|GSM26735	GSM26736|GSM26737	drug	Fluorouracil
GSE17297	BALB/c	GSM432907|GSM432908|GSM432909	GSM432904|GSM432905|GSM432906	drug	pristane(, 3 days)	condition 1(+), condition 2(+), condition 3(+)	NA, NA, NA	Excellent		GSE1559	Bone marrow Sca+ SP hematopoeitic stem cells (HSC) - 30 Day	GSM26734|GSM26735	GSM26746|GSM26747	drug	Fluorouracil
GSE17297	DBA	GSM432901|GSM432902|GSM432903	GSM432898|GSM432899|GSM432900	drug	pristane(, 18 days)	condition 1(+), condition 2(+), condition 3(+)	NA, NA, NA	Excellent		GSE15774	NA	GSM396141|GSM396145|GSM396161|GSM396197|GSM396205|GSM396225	GSM396131|GSM396157|GSM396173	drug	Morphine
GSE17297	DBA	GSM432919|GSM432920|GSM432921	GSM432916|GSM432917|GSM432918	drug	pristane(, 3 days)	condition 1(+), condition 2(+), condition 3(+)	NA, NA, NA	Excellent		GSE15823	bronchial biopsies	GSM397588|GSM397589|GSM397590|GSM397591	GSM397596|GSM397597|GSM397598|GSM397599	drug	Fluticasone
GSE17297	BALB/DBA F1 hybrid	GSM432913|GSM432914|GSM432915	GSM432910|GSM432911|GSM432912	drug	pristane(, 3 days)	condition 1(+), condition 2(+), condition 3(+)	NA, NA, NA	Excellent		GSE1588	cranial neural crest - 48 Hours	GSM27271|GSM27272|GSM27273|GSM27274	GSM27275|GSM27276|GSM27277	drug	Tretinoin
GSE17901	suprarenal aorta	GSM447065|GSM447066|GSM447067|GSM447068|GSM447069|GSM447070	GSM447082|GSM447083|GSM447084|GSM447085	drug	angiotensin II(, 7d)	condition 1(+), condition 2(+), condition 3(+)	NA, NA, NA	Excellent		GSE1588	cranial neural crest - 24 Hours	GSM27263|GSM27264|GSM27265|GSM27266	GSM27267|GSM27268|GSM27269|GSM27270	drug	Tretinoin
GSE17901	suprarenal aorta	GSM447071|GSM447072|GSM447073|GSM447074|GSM447075|GSM447076	GSM447089|GSM447090|GSM447091|GSM447092|GSM447093	drug	angiotensin II(, 14d)	condition 1(+), condition 2(+), condition 3(+)	NA, NA, NA	Excellent		GSE1588	cranial neural crest - 12 Hours	GSM27257|GSM27258|GSM27259	GSM27260|GSM27261|GSM27262	drug	Tretinoin
GSE17901	suprarenal aorta	GSM447077|GSM447078|GSM447079|GSM447080|GSM447081	GSM447094|GSM447095|GSM447096|GSM447097|GSM447098|GSM447099	drug	angiotensin II(, 28d)	condition 1(+), condition 2(+), condition 3(+)	NA, NA, NA	Excellent		GSE1588	cranial neural crest - 6 Hours	GSM24606|GSM27252|GSM27253	GSM27254|GSM27255|GSM27256	drug	Tretinoin
GSE18327	Wild Type	GSM457637	GSM457638	drug	Lubiprostone(10ug/kg-day, 2 weeks)	condition 1(+), condition 2(+), condition 3(+)	NA, NA, NA	Excellent		GSE15918	H295R cells	GSM399572|GSM399573|GSM399574	GSM399575|GSM399576|GSM399577|GSM399578|GSM399579|GSM399580	drug	Torcetrapib
GSE18327	Cftr null	GSM457639	GSM457640	drug	Lubiprostone(10ug/kg-day, 2 weeks)	condition 1(+), condition 2(+), condition 3(+)	NA, NA, NA	Excellent		GSE15918	H295R human adrenal carcinoma cells	GSM399572|GSM399573|GSM399574	GSM399578|GSM399579|GSM399580	drug	Torcetrapib
GSE1839	uterus	GSM32181|GSM32182|GSM32183	GSM32184|GSM32185|GSM32186	drug	genistein(50mg/kg, 3 days)	condition 1(+), condition 2(+), condition 3(+)	NA, NA, NA	Excellent		GSE15947	RWPE1 - Prostate epithelial cell line - 48 Hours	GSM400067|GSM400068|GSM400069|GSM400070	GSM400071|GSM400072|GSM400073|GSM400074	drug	Alfacalcidol
GSE1839	uterus	GSM32181|GSM32182|GSM32183	GSM32187|GSM32188|GSM32189	drug	17beta-estradiol(2.5ug/kg, 3 days)	condition 1(+), condition 2(+), condition 3(+)	NA, NA, NA	Excellent		GSE15947	RWPE1 - Prostate epithelial cell line - 24 Hours	GSM400059|GSM400060|GSM400061|GSM400062	GSM400063|GSM400064|GSM400065|GSM400066	drug	Alfacalcidol
GSE1839	uterus	GSM32181|GSM32182|GSM32183	GSM32190|GSM32191|GSM32192	drug	diethylstilbestrol(2ug/kg, 3 days)	condition 1(+), condition 2(+), condition 3(+)	NA, NA, NA	Excellent		GSE15947	RWPE1 - Prostate epithelial cell line - 6 Hours	GSM400051|GSM400052|GSM400053|GSM400054	GSM400055|GSM400056|GSM400057|GSM400058	drug	Alfacalcidol
GSE1871	mouse lung	GSM29706|GSM29707|GSM29708	GSM29709|GSM29710|GSM29711	drug	Lipopolysaccharide	condition 1(+), condition 2(+), condition 3(+)	NA, NA, NA	Excellent		GSE15947	RWPE1 cells	GSM400051|GSM400052|GSM400053|GSM400054|GSM400059|GSM400060|GSM400061|GSM400062|GSM400067|GSM400068|GSM400069|GSM400070	GSM400055|GSM400056|GSM400057|GSM400058|GSM400063|GSM400064|GSM400065|GSM400066|GSM400071|GSM400072|GSM400073|GSM400074	drug	1,25 dihydroxyvitamin d
GSE1871	mouse lung	GSM29706|GSM29707|GSM29708	GSM29712|GSM29713|GSM29714	drug	Simvastatin	condition 1(+), condition 2(+), condition 3(+)	NA, NA, NA	Excellent		GSE16160	HL-60 leukemia cells	GSM405501|GSM405502	GSM405497|GSM405498	drug	Curcumin
GSE1871	mouse lung	GSM29712|GSM29713|GSM29714	GSM29715|GSM29716|GSM29717	drug	Simvastatin + Lipopolysaccharide	condition 1(-), condition 2(+), condition 3(-)	Control GSM IDs do not correspond with experimental details, GSM29712-29714 should be controls for a Simvastatin-only treatment, not Simvastatin+LPS as indicated by pert_name, Perturbation GSM IDs imply the addition of LPS which is not a controlled variable change between ctrl_ids and pert_ids (SimvaVeh vs. SimvaLPS), Cell type and perturbation are consistent, but pert_name indicates a combinatio…	Error		GSE16160	HL-60 cells	GSM405501|GSM405502	GSM405499|GSM405500	drug	2,3,7,8-tetrachlorodibenzo-p-dioxin (tcdd)
GSE1922	K562	GSM34039|GSM34040|GSM34041	GSM34042|GSM34043|GSM34044	drug	Imatinib(1 micromolar, 24 hours)	condition 1(+), condition 2(+), condition 3(+)	NA, NA, NA	Excellent		GSE16179	BT474 (lapatinib-sensitive) HER2+ breast cancer cells	GSM799168|GSM799169|GSM799170	GSM799171|GSM799172|GSM799173	drug	Lapatinib
GSE1922	K562	GSM34134|GSM34140|GSM34146	GSM34162|GSM34163|GSM34164	drug	Imatinib(1 micromolar, 24 hours)	condition 1(+), condition 2(+), condition 3(+)	NA, NA, NA	Excellent		GSE16179	BT474-J4 (acquired lapatinib-resistance) HER2+ breast cancer cells	GSM799174|GSM799175|GSM799176	GSM799180|GSM799181|GSM799182	drug	Lapatinib
GSE1922	K562	GSM34909|GSM34910|GSM34911	GSM34912|GSM34913|GSM34914	drug	Imatinib(1 micromolar, 24 hours)	condition 1(+), condition 2(+), condition 3(+)		Excellent		GSE16179	BT474-J4 (acquired lapatinib-resistance) HER2+ breast cancer cells	GSM799174|GSM799175|GSM799176	GSM799177|GSM799178|GSM799179	drug	Foretinib
GSE1922	K562	GSM34915|GSM34916|GSM34917	GSM34918|GSM34919|GSM34920	drug	Imatinib(1 micromolar, 24 hours)	condition 1(+), condition 2(+), condition 3(+)	NA, NA, NA	Excellent		GSE1647	hme-cc	GSM11708|GSM11735	GSM11680|GSM11698	drug	Fluorouracil
GSE1922	K562	GSM34921|GSM34922|GSM34923	GSM34924|GSM34925|GSM34926	drug	Imatinib(1 micromolar, 24 hours)	condition 1(+), condition 2(+), condition 3(+)	NA, NA, NA	Excellent		GSE1647	mcf-7	GSM11709|GSM11720	GSM11703|GSM11705	drug	Fluorouracil
GSE1922	K562	GSM34927|GSM34928|GSM34929	GSM34930|GSM34931|GSM34932	drug	Imatinib(1 micromolar, 24 hours)	condition 1(+), condition 2(+), condition 3(+)	NA, NA, NA	Excellent		GSE1647	me16c	GSM11707|GSM11716	GSM11697|GSM11714	drug	Fluorouracil
GSE1922	K562	GSM34933|GSM34934|GSM34935	GSM34936|GSM34937|GSM34938	drug	Imatinib(1 micromolar, 24 hours)	condition 1(+), condition 2(+), condition 3(+)	NA, NA, NA	Excellent		GSE1647	zr-75-1	GSM11706|GSM11853	GSM11692|GSM11841|GSM11901	drug	Fluorouracil
GSE1922	K562	GSM34939|GSM34940|GSM34941	GSM34942|GSM34943|GSM34944	drug	Imatinib(1 micromolar, 24 hours)	condition 1(+), condition 2(+), condition 3(+)	NA, NA, NA	Excellent		GSE16683	Endothelial cells (cultured umbilical vein endothelial cells) - treated with 1 nmol/L estradiol for 24 hours	GSM418126|GSM418127|GSM418128	GSM418129|GSM418130|GSM418131	drug	Estradiol
GSE19379	MaF pre-iPSC9P2	GSM480935|GSM480936|GSM480937|GSM480938	GSM480939|GSM480940|GSM480941|GSM480942	drug	Vitamin C(, Day 3|Day 4|Day 5|Day 6)	condition 1(+), condition 2(+), condition 3(+)	NA, NA, NA	Excellent		GSE1676	HEK293	GSM28627|GSM28628|GSM28629	GSM28630|GSM28631|GSM28632	drug	Neocarzinostatin
GSE19510	WI-38 lung fibroblasts	GSM484752|GSM484813|GSM484814|GSM484815	GSM486531|GSM486532|GSM486533	drug	benzo[a]pyrene diol epoxide(0.1 uM, 24h)	condition 1(+), condition 2(+), condition 3(+)	NA, NA, NA	Excellent		GSE17184	Liver (from Balb/C males) - 1 Hour	GSM429426|GSM429428|GSM429430	GSM429856|GSM429857|GSM429858	drug	Concanavalin a
GSE19510	WI-38 lung fibroblasts	GSM484752|GSM484813|GSM484814|GSM484815	GSM486528|GSM486529|GSM486530	drug	benzo[a]pyrene diol epoxide(0.5 uM, 24h)	condition 1(+), condition 2(+), condition 3(+)	NA, NA, NA	Excellent		GSE17184	Liver (from Balb/C males) - 6 Hours	GSM429426|GSM429428|GSM429430	GSM429861|GSM429863|GSM429864	drug	Concanavalin a
GSE19510	WI-38 lung fibroblasts	GSM484752|GSM484813|GSM484814|GSM484815	GSM484816|GSM484817|GSM484818|GSM484819	drug	benzo[a]pyrene diol epoxide(1 uM, 24h)	condition 1(+), condition 2(+), condition 3(+)	NA, NA, NA	Excellent		GSE17184	Liver (from Balb/C males) - 3 Hours	GSM429426|GSM429428|GSM429430	GSM429859|GSM429860|GSM429862	drug	Concanavalin a
GSE19567	K562	GSM487691|GSM487692|GSM487693|GSM487694	GSM487683|GSM487684|GSM487685|GSM487686	drug	Nilotinib(0.05 µM, 24 hours)	condition 1(+), condition 2(+), condition 3(+)	NA NA NA	Excellent		GSE17297	Mesentery - BALB/DBA F1 hybrid mice - Day 3	GSM432913|GSM432914|GSM432915	GSM432910|GSM432911|GSM432912	drug	Pristane
GSE19567	K562	GSM487691|GSM487692|GSM487693|GSM487694	GSM487687|GSM487688|GSM487689|GSM487690	drug	Imatinib(0.5 µM, 24 hours)	condition 1(+), condition 2(+), condition 3(+)	NA, NA, NA	Excellent		GSE17297	Mesentery - BALB/c mice - Day 3	GSM432894|GSM432895|GSM432896|GSM432897|GSM432907|GSM432908|GSM432909	GSM432904|GSM432905|GSM432906	drug	Pristane
GSE19736	RS4.11	GSM492838|GSM492846	GSM492847|GSM492848|GSM492849	drug	Glycogen synthase kinase-3 inhibitor(10 uM, 20 hours)	condition 1(+), condition 2(+), condition 3(+)	NA, NA, NA	Excellent		GSE17297	Mesentery - BALB/c mice - Day 18	GSM432894|GSM432895|GSM432896|GSM432897|GSM432907|GSM432908|GSM432909	GSM432890|GSM432891|GSM432892|GSM432893	drug	Pristane
GSE19868	rat liver	GSM496404|GSM496405|GSM496406|GSM496407|GSM496408|GSM496409	GSM496410|GSM496411|GSM496412|GSM496413|GSM496414|GSM496415	drug	2,2,4,4-tetrabromodiphenyl ether(0.002 mg/kg, every fifth day from gestation day 15 to postnatal day 20)	condition 1(+), condition 2(+), condition 3(+)	NA, NA, NA	Excellent		GSE17297	Mesentery - DBA mice - Day 3	GSM432901|GSM432902|GSM432903|GSM432919|GSM432920|GSM432921	GSM432916|GSM432917|GSM432918	drug	Pristane
GSE19868	rat liver	GSM496404|GSM496405|GSM496406|GSM496407|GSM496408|GSM496409	GSM496416|GSM496417|GSM496418|GSM496419|GSM496420|GSM496421	drug	2,2,4,4-tetrabromodiphenyl ether(0.2 mg/kg, every fifth day from gestation day 15 to postnatal day 20)	condition 1(+), condition 2(+), condition 3(+)	NA, NA, NA	Excellent		GSE17297	Mesentery - DBA mice - Day 18	GSM432901|GSM432902|GSM432903|GSM432919|GSM432920|GSM432921	GSM432898|GSM432899|GSM432900	drug	Pristane
GSE2002	RAW 264.7 macrophages	GSM35899|GSM35900|GSM35901	GSM35902|GSM35903|GSM35904	drug	LPS(100 ng/ml, 18 hours)	condition 1(+), condition 2(+), condition 3(+)	NA, NA, NA	Excellent		GSE17480	CD34+ CML cells	GSM435978|GSM435979|GSM435980	GSM435981|GSM435982|GSM435983|GSM435984|GSM435985	drug	Fenretinide
GSE20211	CLL	GSM506907|GSM506909|GSM506911|GSM506913|GSM506915|GSM506917|GSM506919|GSM506921|GSM506923|GSM506925|GSM506927|GSM506929|GSM506931	GSM506908|GSM506910|GSM506912|GSM506914|GSM506916|GSM506918|GSM506920|GSM506922|GSM506924|GSM506926|GSM506928|GSM506930|GSM506932	drug	LMP-420	condition 1(+), condition 2(+), condition 3(+)	NA, NA, NA	Excellent		GSE17624	Ishikawa endometrial cells - 24 Hours 100pM	GSM439991|GSM439992|GSM439993|GSM439994	GSM440015|GSM440016|GSM440017|GSM440018	drug	Bisphenol a
GSE20219	rat hippocampus	GSM506974|GSM506975|GSM506976|GSM506977|GSM506978|GSM506979|GSM506980|GSM506981	GSM506982|GSM506983|GSM506984|GSM506985|GSM506986|GSM506987|GSM506988|GSM506989	drug	Pioglitazone(2.3 mg/kg, daily)	condition 1(+), condition 2(+), condition 3(+)	NA, NA, NA	Excellent		GSE17624	Ishikawa endometrial cells - 24 Hours 1uM	GSM439991|GSM439992|GSM439993|GSM439994	GSM440027|GSM440028|GSM440029|GSM440030	drug	Bisphenol a
GSE20219	rat hippocampus	GSM506990|GSM506991|GSM506992|GSM506993|GSM506994|GSM506995|GSM506996	GSM506997|GSM506998|GSM506999|GSM507000|GSM507001|GSM507002	drug	Pioglitazone(2.3 mg/kg, daily)	condition 1(+), condition 2(+), condition 3(+)	NA, NA, NA	Excellent		GSE17624	Ishikawa endometrial cells - 48 Hours 100pM	GSM439995|GSM439996|GSM439997|GSM439998	GSM440019|GSM440020|GSM440021|GSM440022	drug	Bisphenol a
GSE21266	IEC-6	GSM531768|GSM531769|GSM531770	GSM531771|GSM531772|GSM531773	drug	Ursodeoxycholic acid(0.4%, diet)	condition 1(+), condition 2(+), condition 3(+)	NA, NA, NA	Excellent		GSE17624	Ishikawa endometrial cells - 24 Hours 1pM	GSM439991|GSM439992|GSM439993|GSM439994	GSM440039|GSM440040|GSM440041|GSM440042	drug	Bisphenol a
GSE21329	adipose tissue	GSM532990|GSM532991|GSM532992	GSM532987|GSM532988|GSM532989	drug	AG035029	condition 1(+), condition 2(+), condition 3(+)	NA, NA, NA	Excellent		GSE17624	Ishikawa endometrial cells - 8 Hours 10nM	GSM439987|GSM439988|GSM439989|GSM439990	GSM439999|GSM440000|GSM440001|GSM440002	drug	Bisphenol a
GSE21329	adipose tissue	GSM532990|GSM532991|GSM532992	GSM532996|GSM532997|GSM532998	drug	Pioglitazone	condition 1(+), condition 2(+), condition 3(+)	NA, NA, NA	Excellent		GSE17624	Ishikawa endometrial cells - 8 Hours 1pM	GSM439987|GSM439988|GSM439989|GSM439990	GSM440035|GSM440036|GSM440037|GSM440038	drug	Bisphenol a
GSE21329	adipose tissue	GSM532990|GSM532991|GSM532992	GSM532999|GSM533000|GSM533001	drug	Rosiglitazone	condition 1(+), condition 2(+), condition 3(+)	NA, NA, NA	Excellent		GSE17624	Ishikawa endometrial cells - 48 Hours 1uM	GSM439995|GSM439996|GSM439997|GSM439998	GSM440031|GSM440032|GSM440033|GSM440034	drug	Bisphenol a
GSE21329	adipose tissue	GSM532990|GSM532991|GSM532992	GSM533002|GSM533003|GSM533004	drug	Troglitazone	condition 1(+), condition 2(+), condition 3(+)	NA, NA, NA	Excellent		GSE17624	Ishikawa endometrial cells - 8 Hours 1uM	GSM439987|GSM439988|GSM439989|GSM439990	GSM440023|GSM440024|GSM440025|GSM440026	drug	Bisphenol a
GSE21329	liver	GSM533008|GSM533009|GSM533010	GSM533005|GSM533006|GSM533007	drug	AG035029	condition 1(+), condition 2(+), condition 3(+)	NA, NA, NA	Excellent		GSE17624	Ishikawa endometrial cells - 48 Hours 10nM	GSM439995|GSM439996|GSM439997|GSM439998	GSM440007|GSM440008|GSM440009|GSM440010	drug	Bisphenol a
GSE21329	liver	GSM533008|GSM533009|GSM533010	GSM533014|GSM533015|GSM533016	drug	Pioglitazone	condition 1(+), condition 2(+), condition 3(+)	NA, NA, NA	Excellent		GSE17624	Ishikawa endometrial cells - 24 Hours 10nM	GSM439991|GSM439992|GSM439993|GSM439994	GSM440003|GSM440004|GSM440005|GSM440006	drug	Bisphenol a
GSE21329	liver	GSM533008|GSM533009|GSM533010	GSM533017|GSM533018|GSM533019	drug	Rosiglitazone	condition 1(+), condition 2(+), condition 3(+)	NA, NA, NA	Excellent		GSE17624	Ishikawa endometrial cells - 8 Hours 100 pM	GSM439987|GSM439988|GSM439989|GSM439990	GSM440011|GSM440012|GSM440013|GSM440014	drug	Bisphenol a
GSE21329	liver	GSM533008|GSM533009|GSM533010	GSM533020|GSM533021|GSM533022	drug	Troglitazone	condition 1(+), condition 2(+), condition 3(+)	NA, NA, NA	Excellent		GSE17624	Ishikawa endometrial cells - 48 Hours 1pM	GSM439995|GSM439996|GSM439997|GSM439998	GSM440043|GSM440044|GSM440045|GSM440046	drug	Bisphenol a
GSE21329	skeletal muscle	GSM533026|GSM533027|GSM533028	GSM533023|GSM533024|GSM533025	drug	AG035029	condition 1(+), condition 2(+), condition 3(+)	NA, NA, NA	Excellent		GSE17635	NA	GSM440157|GSM440158|GSM440159|GSM440160|GSM440161|GSM440162|GSM440163|GSM440164|GSM440165|GSM440166|GSM440167	GSM440168|GSM440169|GSM440170|GSM440171|GSM440172|GSM440173|GSM440174|GSM440175|GSM440176|GSM440177	drug	Folic acid
GSE21329	skeletal muscle	GSM533026|GSM533027|GSM533028	GSM533032|GSM533033|GSM533034	drug	Pioglitazone	condition 1(+), condition 2(+), condition 3(+)	NA, NA, NA	Excellent		GSE17901	Aorta - 14 Days	GSM447071|GSM447072|GSM447073|GSM447074|GSM447075|GSM447076	GSM447089|GSM447090|GSM447091|GSM447092|GSM447093	drug	Angiotensin ii
GSE21329	skeletal muscle	GSM533026|GSM533027|GSM533028	GSM533035|GSM533036|GSM533037	drug	Rosiglitazone	condition 1(+), condition 2(+), condition 3(+)	NA, NA, NA	Excellent		GSE17901	Aorta - 7 Days	GSM447065|GSM447066|GSM447067|GSM447068|GSM447069|GSM447070	GSM447082|GSM447083|GSM447084|GSM447085	drug	Angiotensin ii
GSE21329	skeletal muscle	GSM533026|GSM533027|GSM533028	GSM533038|GSM533039|GSM533040	drug	Troglitazone	condition 1(+), condition 2(+), condition 3(+)	NA, NA, NA	Excellent		GSE1809	No Data	GSM31167|GSM31168|GSM31169|GSM31172	GSM31170|GSM31171	drug	Cyclosporine
GSE2189	A549	GSM39804|GSM39805|GSM39806	GSM39801|GSM39802|GSM39803	drug	motexafin gadolinium(50uM, 4hr)	condition 1(+), condition 2(+), condition 3(+)	NA, NA, NA	Excellent		GSE18327	NA	GSM457637|GSM457639	GSM457638|GSM457640	drug	Lubiprostone
GSE2189	A549	GSM39810|GSM39811|GSM39812	GSM39807|GSM39808|GSM39809	drug	motexafin gadolinium(50uM, 12hr)	condition 1(+), condition 2(+), condition 3(+)	NA, NA, NA	Excellent		GSE1839	NA	GSM32181|GSM32182|GSM32183	GSM32190|GSM32191|GSM32192	drug	Diethylstilbestrol
GSE2189	A549	GSM39816|GSM39817|GSM39818	GSM39813|GSM39814|GSM39815	drug	motexafin gadolinium(50uM, 24hr)	condition 1(+), condition 2(+), condition 3(+)		Excellent		GSE1871	Lung (from C57BL/6J)	GSM29706|GSM29707|GSM29708	GSM29712|GSM29713|GSM29714	drug	Simvastatin
GSE21946	MCF-7	GSM545861|GSM545862|GSM545863|GSM545864	GSM545865|GSM545866|GSM545867|GSM545868	drug	gamma tocotrienol(40uM, 24h)	condition 1(+), condition 2(+), condition 3(+)	NA, NA, NA	Excellent		GSE19136	left internal mammary artery	GSM474493|GSM474496|GSM474499|GSM474502	GSM474495|GSM474498|GSM474501|GSM474504	drug	Paclitaxel
GSE2195	uterus	GSM31735|GSM40014|GSM40028	GSM31736|GSM40015|GSM40029	drug	17beta-estradiol(0.4mg/kg, 1hr)	condition 1(+), condition 2(+), condition 3(+)	NA, NA, NA	Excellent		GSE1922	K562 leukemia cell line (II) - 24 Hours	GSM34134|GSM34140|GSM34146	GSM34162|GSM34163|GSM34164	drug	Imatinib
GSE2195	uterus	GSM31738|GSM40016|GSM40030	GSM31739|GSM40017|GSM40031	drug	17beta-estradiol(0.4mg/kg, 2hr)	condition 1(+), condition 2(+), condition 3(+)	NA, NA, NA	Excellent		GSE1922	K562 leukemia cell line (III) - 24 Hours	GSM34909|GSM34910|GSM34911	GSM34912|GSM34913|GSM34914	drug	Imatinib
GSE2195	uterus	GSM31741|GSM40018|GSM40032	GSM31742|GSM40019|GSM40033	drug	17beta-estradiol(0.4mg/kg, 4hr)	condition 1(+), condition 2(+), condition 3(+)	NA, NA, NA	Excellent		GSE1922	K562 leukemia cell line (IV) - 24 Hours	GSM34915|GSM34916|GSM34917	GSM34918|GSM34919|GSM34920	drug	Imatinib
GSE2195	uterus	GSM31744|GSM40020|GSM40034	GSM31745|GSM40021|GSM40035	drug	17beta-estradiol(0.4mg/kg, 8hr)	condition 1(+), condition 2(+), condition 3(+)	NA, NA, NA	Excellent		GSE1922	K562 leukemia cell line (VII) - 24 Hours	GSM34933|GSM34934|GSM34935	GSM34936|GSM34937|GSM34938	drug	Imatinib
GSE2195	uterus	GSM31747|GSM40022|GSM40036	GSM31748|GSM40023|GSM40037	drug	17beta-estradiol(0.4mg/kg, 24hr)	condition 1(+), condition 2(+), condition 3(+)	NA, NA, NA	Excellent		GSE1922	K562 leukemia cell line (VIII)	GSM34939|GSM34940|GSM34941	GSM34942|GSM34943|GSM34944	drug	Imatinib
GSE2195	uterus	GSM31750|GSM40024|GSM40038	GSM31751|GSM40025|GSM40039	drug	17beta-estradiol(0.4mg/kg, 48hr)	condition 1(+), condition 2(+), condition 3(+)	NA, NA, NA	Excellent		GSE1922	K562 leukemia cell line (I) - 24 Hours	GSM34039|GSM34040|GSM34041	GSM34042|GSM34043|GSM34044	drug	Imatinib
GSE2195	uterus	GSM31753|GSM40026|GSM40040	GSM31754|GSM40027|GSM40041	drug	17beta-estradiol(0.4mg/kg, 72hr)	condition 1(+), condition 2(+), condition 3(+)	NA, NA, NA	Excellent		GSE1922	K562 leukemia cell line	GSM34927|GSM34928|GSM34929	GSM34930|GSM34931|GSM34932	drug	Imatinib
GSE22152	lymphoblastic leukemia	GSM550942|GSM550943|GSM550944|GSM550945|GSM550946|GSM550947	GSM550954|GSM550955|GSM550956|GSM550957|GSM550958|GSM550959	drug	dexamethasone(100nM, 6h)	condition 1(+), condition 2(+), condition 3(+)	NA, NA, NA	Excellent		GSE1922	K562 leukemia cell line (V) - 24 Hours	GSM34921|GSM34922|GSM34923	GSM34924|GSM34925|GSM34926	drug	Imatinib
GSE22152	lymphoblastic leukemia	GSM550948|GSM550949|GSM550950|GSM550951|GSM550952|GSM550953	GSM550960|GSM550961|GSM550962|GSM550963|GSM550964|GSM550965	drug	dexamethasone(100nM, 6h)	condition 1(+), condition 2(+), condition 3(+)	NA, NA, NA	Excellent		GSE19286	NA	GSM478606|GSM478607	GSM478608|GSM478609	drug	Captopril
GSE22288	MCF10A	GSM554579|GSM554580|GSM554581	GSM554582|GSM554583|GSM554584	drug	AP1510(, 48 hrs)	condition 1(+), condition 2(+), condition 3(+)	NA, NA, NA	Excellent		GSE19379	MaF pre-induced pluripotent stem cells	GSM480935|GSM480936|GSM480937|GSM480938	GSM480939|GSM480940|GSM480941|GSM480942	drug	Vitamin c
GSE22288	MCF10A	GSM554579|GSM554580|GSM554581	GSM554585|GSM554586|GSM554587	drug	TGF-alpha(, 48 hrs)	condition 1(+), condition 2(+), condition 3(+)	NA, NA, NA	Excellent		GSE19379	mouse embryonic fibroblast cells (MEF cells)	GSM480923|GSM480924|GSM480925|GSM480926|GSM480927|GSM480928	GSM480929|GSM480930|GSM480931|GSM480932|GSM480933|GSM480934	drug	Vitamin c
GSE22288	MCF10A	GSM554579|GSM554580|GSM554581	GSM554588|GSM554589|GSM554590	drug	Heregulin(, 48 hrs)	condition 1(+), condition 2(+), condition 3(+)	NA, NA, NA	Excellent		GSE19510	WI-38 Lung fibroblasts - 0.5uM	GSM484752|GSM484813|GSM484814|GSM484815	GSM486528|GSM486529|GSM486530	drug	Bpde
GSE22433	GIST882	GSM557498|GSM557499|GSM557500	GSM557501|GSM557502|GSM557503	drug	Imatinib(1μM, 8h)	condition 1(+), condition 2(+), condition 3(+)	NA, NA, NA	Excellent		GSE19510	WI-38 Lung fibroblasts - 0.1uM	GSM484752|GSM484813|GSM484814|GSM484815	GSM486531|GSM486532|GSM486533	drug	Bpde
GSE2254	BDC2.5/NOD pancreatic islets	GSM41439|GSM41443|GSM41444|GSM41445|GSM41446	GSM41447|GSM41448|GSM41449|GSM41450	drug	Cyclophosphamide(, 1 day)	condition 1(+), condition 2(+), condition 3(+)	NA, NA, NA	Excellent		GSE19510	WI-38 Lung fibroblasts - 1uM	GSM484752|GSM484813|GSM484814|GSM484815	GSM484816|GSM484817|GSM484818|GSM484819	drug	Bpde
GSE2254	BDC2.5/NOD pancreatic islets	GSM41439|GSM41443|GSM41444|GSM41445|GSM41446	GSM41451|GSM41452|GSM41453	drug	Cyclophosphamide(, 2 days)	condition 1(+), condition 2(+), condition 3(+)	NA, NA, NA	Excellent		GSE19519	Immortalized B cells (from MZ twin pairs - African American ancestry)	GSM494452|GSM494454|GSM494456|GSM494458|GSM494460|GSM494462|GSM494464|GSM494466|GSM494468|GSM494470|GSM494472|GSM494474|GSM494476|GSM494478|GSM494480|GSM494482|GSM494484|GSM494486|GSM494488|GSM494490|GSM494492|GSM494494|GSM494496|GSM494498	GSM494453|GSM494455|GSM494457|GSM494459|GSM494461|GSM494463|GSM494465|GSM494467|GSM494469|GSM494471|GSM494473|GSM494475|GSM494477|GSM494479|GSM494481|GSM494483|GSM494485|GSM494487|GSM494489|GSM494491|GSM494493|GSM494495|GSM494497|GSM494499	drug	Thapsigargin
GSE2254	BDC2.5/NOD pancreatic islets	GSM41439|GSM41443|GSM41444|GSM41445|GSM41446	GSM41454|GSM41455|GSM41456	drug	Cyclophosphamide(, 3 days)	condition 1(+), condition 2(+), condition 3(+)	NA, NA, NA	Excellent		GSE19567	K562 cells	GSM487691|GSM487692|GSM487693|GSM487694	GSM487687|GSM487688|GSM487689|GSM487690	drug	Imatinib
GSE22606	LNCaP	GSM560828|GSM560829|GSM560830	GSM560831|GSM560832|GSM560833	drug	R1881(5nM, 48h)	condition 1(+), condition 2(+), condition 3(+)	NA, NA, NA	Excellent		GSE19567	K562 cells	GSM487691|GSM487692|GSM487693|GSM487694	GSM487683|GSM487684|GSM487685|GSM487686	drug	Nilotinib
GSE22606	SRF Silenced	GSM560834|GSM560835|GSM560836	GSM560837|GSM560838|GSM560839	drug	R1881(5nM, 48h)	condition 1(+), condition 2(+), condition 3(+)	NA, NA, NA	Excellent		GSE19736	RS4.11 leukemia cell line	GSM492838|GSM492846	GSM492847|GSM492848|GSM492849	drug	Sb 216763
GSE23031	Huh7.5.1	GSM568463|GSM568464|GSM568465	GSM568466|GSM568467|GSM568468	drug	Ribavirin	condition 1(+), condition 2(+), condition 3(+)	NA, NA, NA	Excellent		GSE19868	LIVERS (animals exposed to low doses from gestational day 15 to post-natal day 20) - 0.002mg/kg	GSM496404|GSM496405|GSM496406|GSM496407|GSM496408|GSM496409	GSM496410|GSM496411|GSM496412|GSM496413|GSM496414|GSM496415	drug	Pbde 47
GSE2354	Colon	GSM42548|GSM42550	GSM42527|GSM42529|GSM42532	drug	Amoxicillin(100mg/kg/day)	condition 1(+), condition 2(+), condition 3(+)	NA, NA, NA	Excellent		GSE19868	LIVERS (animals exposed to low doses from gestational day 15 to post-natal day 20) - 0.2mg/kg	GSM496404|GSM496405|GSM496406|GSM496407|GSM496408|GSM496409	GSM496416|GSM496417|GSM496418|GSM496419|GSM496420|GSM496421	drug	Pbde 47
GSE2354	Distal, Small Intestine	GSM42553|GSM42555|GSM42557	GSM42534|GSM42536|GSM42539	drug	Amoxicillin(100mg/kg/day)	condition 1(+), condition 2(+), condition 3(+)	NA, NA, NA	Excellent		GSE2002	macrophages - 100 ng/ml LPS for 18 hours	GSM35899|GSM35900|GSM35901	GSM35902|GSM35903|GSM35904	drug	Lipopolysaccharide
GSE2354	Proximal, Small Intestine	GSM42559|GSM42561|GSM42563	GSM42541|GSM42543|GSM42546	drug	Amoxicillin(100mg/kg/day)	condition 1(+), condition 2(+), condition 3(+)	NA, NA, NA	Excellent		GSE20211	Primary chronic lymphocytic leukemia cell - 2 uM for 24 Hours	GSM506907|GSM506909|GSM506911|GSM506913|GSM506915|GSM506917|GSM506919|GSM506921|GSM506923|GSM506925|GSM506927|GSM506929|GSM506931	GSM506908|GSM506910|GSM506912|GSM506914|GSM506916|GSM506918|GSM506920|GSM506922|GSM506924|GSM506926|GSM506928|GSM506930|GSM506932	drug	Lmp-420
GSE23687	PBMC	GSM580950|GSM580952|GSM580954|GSM580956|GSM580960|GSM580962|GSM580968	GSM580951|GSM580953|GSM580955|GSM580957|GSM580961|GSM580963|GSM580969	drug	Methotrexate(pre-treatment, 6 months)	condition 1(+), condition 2(+), condition 3(+)	NA, NA, NA	Excellent		GSE20219	3 months	GSM506974|GSM506975|GSM506976|GSM506977|GSM506978|GSM506979|GSM506980|GSM506981	GSM506982|GSM506983|GSM506984|GSM506985|GSM506986|GSM506987|GSM506988|GSM506989	drug	Pioglitazone
GSE23687	PBMC	GSM580958|GSM580964|GSM580966|GSM580970	GSM580959|GSM580965|GSM580967|GSM580971	drug	Methotrexate(pre-treatment, 6 months)	condition 1(+), condition 2(+), condition 3(+)	NA, NA, NA	Excellent		GSE20219	17 months	GSM506990|GSM506991|GSM506992|GSM506993|GSM506994|GSM506995|GSM506996	GSM506997|GSM506998|GSM506999|GSM507000|GSM507001|GSM507002	drug	Pioglitazone
GSE23702	Wildtype_NB4	GSM594067|GSM594068|GSM594069	GSM594073|GSM594074|GSM594075	Drug	all-trans-retinoic acid(48 hours)	condition 1(+), condition 2(+), condition 3(+)	NA, NA, NA	Excellent		GSE20876	Chronic myelogenous leukemia CD34+CD38- cells	GSM521987|GSM521991|GSM521995	GSM521988|GSM521992|GSM521996	drug	Imatinib
GSE23702	Wildtype_NB4	GSM594067|GSM594068|GSM594069	GSM594079|GSM594080|GSM594081	Drug	all-trans-retinoic acid(72 hours)	condition 1(+), condition 2(+), condition 3(+)	NA, NA, NA	Excellent		GSE21266	colon epithelium	GSM531768|GSM531769|GSM531770	GSM531771|GSM531772|GSM531773	drug	Ursodeoxycholic acid
GSE23702	TG2_knockout_NB4	GSM594070|GSM594071|GSM594072	GSM594076|GSM594077|GSM594078	Drug	all-trans-retinoic acid(48 hours)	condition 1(+), condition 2(+), condition 3(+)	NA, NA, NA	Excellent		GSE21329	skeletal muscle	GSM533026|GSM533027|GSM533028	GSM533038|GSM533039|GSM533040	drug	Troglitazone
GSE23702	TG2_knockout_NB4	GSM594070|GSM594071|GSM594072	GSM594082|GSM594083|GSM594084	Drug	all-trans-retinoic acid(72 hours)	condition 1(-), condition 2(+), condition 3(-)	The type specified is Drug, but the provided ctrl_ids pertain to a genetic knockout condition which does not match the principle of controlling variables for drug studies, only the perturbation status should differ between pert_ids and ctrl_ids. This creates a confounding factor, meaning condition 1 is not met., NA, The pert_name all-trans-retinoic acid(72 hours) specifies a drug treatment; howev…	Excellent		GSE21329	adipose tissue	GSM532990|GSM532991|GSM532992	GSM533002|GSM533003|GSM533004	drug	Troglitazone
GSE23725	Ovary	GSM585549|GSM585550|GSM585551	GSM585552|GSM585553|GSM585554	drug	4-Vinylcyclohexene Diepoxide(50uM, 96h)	condition 1(+), condition 2(+), condition 3(+)	NA, NA, NA	Excellent		GSE21329	liver	GSM533008|GSM533009|GSM533010	GSM533020|GSM533021|GSM533022	drug	Troglitazone
GSE23725	Ovary	GSM585549|GSM585550|GSM585551	GSM585555|GSM585556|GSM585557	drug	Methoxychlor(50uM, 96h)	condition 1(-), condition 2(+), condition 3(+)	Age mismatch between control and perturbation groups, NA, NA	Excellent		GSE21329	skeletal muscle	GSM533026|GSM533027|GSM533028	GSM533032|GSM533033|GSM533034	drug	Pioglitazone
GSE23725	Ovary	GSM585549|GSM585550|GSM585551	GSM585558|GSM585559|GSM585560	drug	Menadione(5uM, 96h)	condition 1(-), condition 2(+), condition 3(+)	Mismatch in age between control and perturbation groups, ignoring sex or age differences as instructed, NA, NA	Excellent		GSE21329	liver	GSM533008|GSM533009|GSM533010	GSM533014|GSM533015|GSM533016	drug	Pioglitazone
GSE23743	BV-173	GSM577857	GSM577858	drug	Imatinib(10µM, 16 hours)	condition 1(+), condition 2(+), condition 3(+)	NA, NA, NA	Excellent		GSE21329	liver	GSM533008|GSM533009|GSM533010	GSM533017|GSM533018|GSM533019	drug	Rosiglitazone
GSE23743	NALM-1	GSM577859	GSM577860	drug	Imatinib(10µM, 16 hours)	condition 1(+), condition 2(+), condition 3(+)	NA, NA, NA	Excellent		GSE2189	A549	GSM39804|GSM39805|GSM39806	GSM39801|GSM39802|GSM39803	drug	Motexafin gadolinium (4 h)
GSE23743	SUP-B15	GSM577861	GSM577862	drug	Imatinib(10µM, 16 hours)	condition 1(+), condition 2(+), condition 3(+)	NA, NA, NA	Excellent		GSE21946	MCF-7 breast cancer cells	GSM545861|GSM545862|GSM545863|GSM545864	GSM545865|GSM545866|GSM545867|GSM545868	drug	Gamma-tocotrienol
GSE23743	TOM-1	GSM577863	GSM577913	drug	Imatinib(10µM, 16 hours)	condition 1(+), condition 2(+), condition 3(+)	NA, NA, NA	Excellent		GSE2195	Uterus - single injection of 400 ug/kg - 24 Hours after treatment	GSM31747|GSM40022|GSM40036	GSM31748|GSM40023|GSM40037	drug	Estradiol
GSE24193	hematopoietic progenitor CD34+ cells	GSM595118|GSM595120|GSM595122|GSM595124	GSM595119|GSM595121|GSM595123|GSM595125	drug	2,3,7,8-tetrachlorodibenzo-p-dioxin(20 nM, 12h)	condition 1(+), condition 2(+), condition 3(+)	NA, NA, NA	Excellent		GSE2195	Uterus - single injection of 400 ug/kg - 4 Hours after treatment	GSM31741|GSM40018|GSM40032	GSM31742|GSM40019|GSM40033	drug	Estradiol
GSE2431	mouse liver	GSM45690|GSM45691|GSM45692|GSM45693	GSM45694|GSM45695|GSM45696|GSM45697	drug	calorie restriction (8 weeks)	condition 1(+), condition 2(+), condition 3(-)	NA, NA, pert_name: duration not consistent with group CR8 description	Excellent		GSE2195	Uterus - single injection of 400 ug/kg - 48 Hours after treatment	GSM31750|GSM40024|GSM40038	GSM31751|GSM40025|GSM40039	drug	Estradiol
GSE2431	mouse liver	GSM45690|GSM45691|GSM45692|GSM45693	GSM45706|GSM45707|GSM45708|GSM45709	drug	long-term calorie restriction (20 months)	condition 1(+), condition 2(+), condition 3(+)	NA, NA, NA	Excellent		GSE2195	Uterus - - single injection of 400 ug/kg - 1 Hour after treatment	GSM31735|GSM40014|GSM40028	GSM31736|GSM40015|GSM40029	drug	Estradiol
GSE2431	mouse liver	GSM45690|GSM45691|GSM45692|GSM45693	GSM45698|GSM45699|GSM45700|GSM45701	drug	glipizide (8 weeks)	condition 1(+), condition 2(+), condition 3(+)	NA, NA, NA	Excellent		GSE2195	Uterus - single injection of 400 ug/kg - 72 Hours after treatment	GSM31753|GSM40026|GSM40040	GSM31754|GSM40027|GSM40041	drug	Estradiol
GSE2431	mouse liver	GSM45690|GSM45691|GSM45692|GSM45693	GSM45702|GSM45703|GSM45704|GSM45705	drug	glipizide and metformin (8 weeks)	condition 1(+), condition 2(+), condition 3(+)	NA, NA, NA	Excellent		GSE2195	Uterus - single injection of 400 ug/kg - 8 Hours after treatment	GSM31744|GSM40020|GSM40034	GSM31745|GSM40021|GSM40035	drug	Estradiol
GSE2431	mouse liver	GSM45690|GSM45691|GSM45692|GSM45693	GSM45710|GSM45711|GSM45712|GSM45713	drug	metformin (8 weeks)	condition 1(+), condition 2(+), condition 3(+)	NA, NA, NA	Excellent		GSE2195	Uterus - single injection of 400 ug/kg - 2 Hours after treatment	GSM31738|GSM40016|GSM40030	GSM31739|GSM40017|GSM40031	drug	Estradiol
GSE2431	mouse liver	GSM45690|GSM45691|GSM45692|GSM45693	GSM45714|GSM45715|GSM45716|GSM45717	drug	rosiglitazone (8 weeks)	condition 1(+), condition 2(+), condition 3(+)	NA, NA, NA	Excellent		GSE22152	glucocorticoid (GC)-resistant lymphoblastic leukemia CEM-C7H2 T-ALL cell line	GSM550942|GSM550943|GSM550944|GSM550945|GSM550946|GSM550947	GSM550954|GSM550955|GSM550956|GSM550957|GSM550958|GSM550959	drug	Dexamethasone
GSE2431	mouse liver	GSM45690|GSM45691|GSM45692|GSM45693	GSM45718|GSM45719|GSM45720|GSM45721	drug	soy isoflavone extract (8 weeks)	condition 1(+), condition 2(+), condition 3(+)	NA, NA, NA	Excellent		GSE22288	Mammary epithelial cells (MCF10A/HER2/FKBP/HA cells)	GSM554579|GSM554580|GSM554581	GSM554588|GSM554589|GSM554590	drug	Heregulin
GSE24460	MCF7	GSM602658|GSM602659	GSM602660|GSM602661	drug	Doxorubicin(multi-step selection)	condition 1(+), condition 2(+), condition 3(+)	NA, NA, NA	Excellent		GSE22309	Skeletal muscle - Vastus lateralis muscle biopsies - from insulin-sensitive subjects	GSM555237|GSM555239|GSM555241|GSM555243|GSM555245|GSM555247|GSM555249|GSM555251|GSM555253|GSM555255|GSM555257|GSM555259|GSM555261|GSM555263|GSM555265|GSM555267|GSM555269|GSM555271|GSM555273|GSM555275	GSM555238|GSM555240|GSM555242|GSM555244|GSM555246|GSM555248|GSM555250|GSM555252|GSM555254|GSM555256|GSM555258|GSM555260|GSM555262|GSM555264|GSM555266|GSM555268|GSM555270|GSM555272|GSM555274|GSM555276	drug	Insulin
GSE24493	KCL-22	GSM603097	GSM603098	drug	Imatinib(10µM, 16h)	condition 1(+), condition 2(+), condition 3(+)	NA, NA, NA	Excellent		GSE22309	Skeletal muscle - Vastus lateralis muscle biopsies - from diabetic patients	GSM555317|GSM555319|GSM555321|GSM555323|GSM555325|GSM555327|GSM555329|GSM555331|GSM555333|GSM555335|GSM555337|GSM555339|GSM555341|GSM555343|GSM555345	GSM555318|GSM555320|GSM555322|GSM555324|GSM555326|GSM555328|GSM555330|GSM555332|GSM555334|GSM555336|GSM555338|GSM555340|GSM555342|GSM555344|GSM555346	drug	Insulin
GSE24493	KU-812	GSM603099	GSM603100	drug	Imatinib(10µM, 16h)	condition 1(+), condition 2(+), condition 3(+)	NA, NA, NA	Excellent		GSE22433	GIST882 cells	GSM557498|GSM557499|GSM557500	GSM557501|GSM557502|GSM557503	drug	Imatinib
GSE24493	JURL-MK1	GSM603101	GSM603102	drug	Imatinib(10µM, 16h)	condition 1(+), condition 2(+), condition 3(+)	NA, NA, NA	Excellent		GSE2254	Pancreatic islets (from BDC2.5/NOD transgenics) - 200 mg/kg - 2 Day after treatment	GSM41439|GSM41440|GSM41441|GSM41442|GSM41443|GSM41444|GSM41445|GSM41446	GSM41451|GSM41452|GSM41453	drug	Cyclophosphamide
GSE2450	EA.hy926	GSM46371|GSM46383	GSM46392|GSM46393	drug	atorvastatin(10 microM, 24h)	condition 1(+), condition 2(+), condition 3(+)	NA, NA, NA	Excellent		GSE2254	Pancreatic islets (from BDC2.5/NOD transgenics) - 200 mg/kg -1 Day after treatment	GSM41439|GSM41440|GSM41441|GSM41442|GSM41443|GSM41444|GSM41445|GSM41446	GSM41447|GSM41448|GSM41449|GSM41450	drug	Cyclophosphamide
GSE2450	EA.hy926	GSM46371|GSM46383	GSM46380|GSM46382	drug	atorvastatin(10 microM, 24h)+mevalonate(500 microM, 24h)	condition 1(+), condition 2(+), condition 3(+)	NA, NA, NA	Excellent		GSE2254	Pancreatic islets (from BDC2.5/NOD transgenics) - 200 mg/kg - 3 Day after treatment	GSM41439|GSM41440|GSM41441|GSM41442|GSM41443|GSM41444|GSM41445|GSM41446	GSM41454|GSM41455|GSM41456	drug	Cyclophosphamide
GSE2450	HUVEC	GSM46388|GSM46389	GSM46394|GSM46395	drug	atorvastatin(10 microM, 24h)	condition 1(+), condition 2(+), condition 3(+)	NA, NA, NA	Excellent		GSE22606	LNCaP prostate cancer cells	GSM560828|GSM560829|GSM560830	GSM560831|GSM560832|GSM560833	drug	R1881
GSE2450	HUVEC	GSM46388|GSM46389	GSM46386|GSM46387	drug	atorvastatin(10 microM, 24h)+mevalonate(500 microM, 24h)	condition 1(+), condition 2(+), condition 3(+)	NA, NA, NA	Excellent		GSE22606	SRF Silenced cells	GSM560834|GSM560835|GSM560836	GSM560837|GSM560838|GSM560839	drug	R1881
GSE24592	MCF-7	GSM606107|GSM606108|GSM606109	GSM606110|GSM606111|GSM606112	drug	Estrogen(10 nM, 4h)	condition 1(+), condition 2(+), condition 3(+)	NA, NA, NA	Excellent		GSE23031	uninfected hepatoma Huh7.5.1 cells	GSM568463|GSM568464|GSM568465	GSM568466|GSM568467|GSM568468	drug	Ribavirin
GSE24592	MCF-7	GSM606125|GSM606126	GSM606127|GSM606128	drug	Estrogen(10 nM, 24h)	condition 1(+), condition 2(+), condition 3(+)	NA, NA, NA	Excellent		GSE2354	distal small intestine	GSM42553|GSM42554|GSM42555|GSM42556|GSM42557|GSM42558	GSM42534|GSM42535|GSM42536|GSM42537|GSM42539|GSM42540	drug	Amoxicillin
GSE24742	synovium	GSM607508|GSM609031|GSM609033|GSM609035|GSM609037|GSM609386|GSM609388|GSM609390|GSM609392|GSM609394|GSM609396|GSM609398	GSM607509|GSM609032|GSM609034|GSM609036|GSM609038|GSM609387|GSM609389|GSM609391|GSM609393|GSM609395|GSM609397|GSM609399	drug	Rituximab(1000 mg, 12 weeks)	condition 1(+), condition 2(+), condition 3(+)	NA, NA, NA	Excellent		GSE2354	proximal small intestine	GSM42559|GSM42560|GSM42561|GSM42562|GSM42563|GSM42564	GSM42541|GSM42542|GSM42543|GSM42544|GSM42546|GSM42547	drug	Amoxicillin
GSE25412	MCF7	GSM624008|GSM624009|GSM624010	GSM624011|GSM624012|GSM624013	drug	Resveratrol(150uM, 48h)	condition 1(+), condition 2(+), condition 3(+)	NA, NA, NA	Excellent		GSE2354	colon	GSM42548|GSM42549|GSM42550|GSM42551|GSM42552	GSM42527|GSM42528|GSM42529|GSM42530|GSM42532|GSM42533	drug	Amoxicillin
GSE25412	MCF7	GSM624008|GSM624009|GSM624010	GSM624014|GSM624015|GSM624016	drug	Resveratrol(250uM, 48h)	condition 1(+), condition 2(+), condition 3(+)	NA, NA, NA	Excellent		GSE23687	PBMC	GSM580950|GSM580952|GSM580954|GSM580956|GSM580958|GSM580960|GSM580962|GSM580964|GSM580966|GSM580968|GSM580970	GSM580951|GSM580953|GSM580955|GSM580957|GSM580959|GSM580961|GSM580963|GSM580965|GSM580967|GSM580969|GSM580971	drug	Methotrexate
GSE2547	Frontal Cortex	GSM48559|GSM48577|GSM48578|GSM48579	GSM48580|GSM48581|GSM48582|GSM48583	drug	Olanzapine(2 mg/kg/day, 21 days)	condition 1(+), condition 2(+), condition 3(+)	NA, NA, NA	Excellent		GSE23702	NB4 APL 9 acute promyelocytic leukemia cells - 72 Hours	GSM594067|GSM594068|GSM594069	GSM594079|GSM594080|GSM594081	drug	Tretinoin
GSE25640	C57BL/6	GSM629991|GSM629992|GSM629993	GSM629994|GSM629995|GSM629996	drug	Bleomycin(unknown, 21 days)	condition 1(+), condition 2(+), condition 3(+)	NA, NA, NA	Excellent		GSE23702	NB4 APL 9 acute promyelocytic leukemia cells - (TG2-knockdown) 72 Hours	GSM594070|GSM594071|GSM594072	GSM594082|GSM594083|GSM594084	drug	Tretinoin
GSE25640	C57BL/6	GSM629997|GSM629998|GSM629999	GSM630000|GSM630001|GSM630002	drug	Bleomycin(unknown, 21 days)	condition 1(+), condition 2(+), condition 3(+)		Excellent		GSE23702	NB4 APL 9 - acute promyelocytic leukemia cells - (TG2-knockdown) 48 Hours	GSM594070|GSM594071|GSM594072	GSM594076|GSM594077|GSM594078	drug	Tretinoin
GSE25829	primary cell culture astrocyte	GSM634509|GSM634517|GSM634525|GSM634533	GSM634510|GSM634518|GSM634526|GSM634534	drug	Fasudil(unknown dose, 2h)	condition 1(-), condition 2(+), condition 3(-)	Control and perturbation groups have matching GSM details except culture batch, Type matches drug, but perturbation name mismatches (HA1077 vs Fasudil), pert_name should match GSM treatment (Fasudil expected)	Excellent		GSE23702	NA	GSM594067|GSM594068|GSM594069	GSM594073|GSM594074|GSM594075	drug	Tretinoin
GSE25829	primary cell culture astrocyte	GSM634511|GSM634519|GSM634527|GSM634535	GSM634512|GSM634520|GSM634528|GSM634536	drug	Fasudil(unknown dose, 6h)	condition 1(+), condition 2(+), condition 3(-)	NA,NA,The pert_name listed is Fasudil, however the GSM details list the treatment as HA1077 which is another name for Fasudil. The detailed GSM records should have Fasudil indicated as the perturbative agent for clarity and consistency, since the drug name consistency is important for data integrity and analysis.	Excellent		GSE23725	Culture from neonates ovaries	GSM585549|GSM585550|GSM585551	GSM585555|GSM585556|GSM585557	drug	Methoxychlor
GSE25829	primary cell culture astrocyte	GSM634513|GSM634521|GSM634529|GSM634537	GSM634514|GSM634522|GSM634530|GSM634538	drug	Fasudil(unknown dose, 12h)	condition 1(-), condition 2(+), condition 3(-)	The pert_ids correspond to a treatment named HA1077, not Fasudil as stated in pert_name, thus making condition 1 incorrect. All samples are grouped correctly in the "drug" type, so condition 2 is met. For condition 3, the incorrect drug name in pert_name (should be HA1077 instead of Fasudil) indicates that the condition is not met.	Excellent		GSE23725	Culture from ovaries neonates	GSM585549|GSM585550|GSM585551	GSM585552|GSM585553|GSM585554	drug	4-vinylcyclohexene diepoxide
GSE25829	primary cell culture astrocyte	GSM634515|GSM634523|GSM634531|GSM634539	GSM634516|GSM634524|GSM634532|GSM634540	drug	Fasudil(unknown dose, 24h)	condition 1(+), condition 2(+), condition 3(-)	NA, NA, pert_name (HA1077) does not match with grouping details (Fasudil)	Excellent		GSE23725	NA	GSM585549|GSM585550|GSM585551	GSM585558|GSM585559|GSM585560	drug	Menadione
GSE26298	MCF-7	GSM645710|GSM645711	GSM645712|GSM645713	drug	4-hydroxytamoxifen(100 nM)	condition 1(+), condition 2(+), condition 3(+)	NA, NA, NA	Excellent		GSE23743	NA	GSM577857|GSM577859|GSM577861|GSM577863	GSM577858|GSM577860|GSM577862|GSM577913	drug	Imatinib
GSE26298	MCF-7	GSM645710|GSM645711	GSM645714|GSM645715	drug	4-hydroxytamoxifen(500 nM)	condition 1(+), condition 2(+), condition 3(+)	NA, NA, NA	Excellent		GSE2397	RKO colorectal carcinoma cell line (6 Hours after exposure to 20uM)	GSM43955|GSM45094|GSM45108	GSM43957|GSM45098|GSM45110	drug	4-hydroxynonenal
GSE27440	bone marrow cells	GSM677900|GSM677901|GSM677902|GSM677903|GSM677904|GSM677905|GSM677906|GSM677907|GSM677908|GSM677909	GSM677910|GSM677911|GSM677912|GSM677913|GSM677914|GSM677915|GSM677916|GSM677917|GSM677918|GSM677919	drug	Cyclophosphamide	condition 1(+), condition 2(+), condition 3(+)	NA, NA, NA	Excellent		GSE2397	RKO colorectal carcinoma cell line (24 Hours after exposure to 20uM)	GSM45086|GSM45100|GSM45112	GSM45088|GSM45104|GSM45114	drug	4-hydroxynonenal
GSE27440	bone marrow cells	GSM677900|GSM677901|GSM677902|GSM677903|GSM677904|GSM677905|GSM677906|GSM677907|GSM677908|GSM677909	GSM677920|GSM677921|GSM677922|GSM677923|GSM677924|GSM677925|GSM677926|GSM677927|GSM677928|GSM677929	drug	Cyclophosphamide	condition 1(+), condition 2(+), condition 3(+)	NA, NA, NA	Excellent		GSE2397	RKO colorectal carcinoma cell line (6 Hours after exposure to 60uM)	GSM43955|GSM45094|GSM45108	GSM43958|GSM45099|GSM45111	drug	4-hydroxynonenal
GSE27440	bone marrow cells	GSM677900|GSM677901|GSM677902|GSM677903|GSM677904|GSM677905|GSM677906|GSM677907|GSM677908|GSM677909	GSM677930|GSM677931|GSM677932|GSM677933|GSM677934|GSM677935|GSM677936|GSM677937|GSM677938|GSM677939	drug	Cyclophosphamide	condition 1(+), condition 2(+), condition 3(+)	NA, NA, NA	Excellent		GSE2397	RKO colorectal carcinoma cell line (24 Hours after exposure to 60uM)	GSM45086|GSM45100|GSM45112	GSM45090|GSM45106|GSM45115	drug	4-hydroxynonenal
GSE27440	Peripheral blood leukocytes	GSM677940|GSM677941|GSM677942|GSM677943|GSM677944|GSM677945|GSM677946|GSM677947	GSM677948|GSM677949|GSM677950|GSM677951|GSM677952|GSM677953|GSM677954|GSM677955	drug	Cyclophosphamide	condition 1(+), condition 2(+), condition 3(+)	NA, NA, NA	Excellent		GSE2397	RKO colorectal carcinoma cell line (24 Hours after exposure to 5uM)	GSM45086|GSM45100|GSM45112	GSM45087|GSM45101|GSM45113	drug	4-hydroxynonenal
GSE27440	Peripheral blood leukocytes	GSM677940|GSM677941|GSM677942|GSM677943|GSM677944|GSM677945|GSM677946|GSM677947	GSM677956|GSM677957|GSM677958|GSM677959|GSM677960|GSM677961|GSM677962|GSM677963	drug	Cyclophosphamide	condition 1(+), condition 2(+), condition 3(+)	NA, NA, NA	Excellent		GSE2397	RKO colorectal carcinoma cell line ( 6 Hours after exposure to 5uM)	GSM43955|GSM45094|GSM45108	GSM43956|GSM45097|GSM45109	drug	4-hydroxynonenal
GSE27440	Peripheral blood leukocytes	GSM677940|GSM677941|GSM677942|GSM677943|GSM677944|GSM677945|GSM677946|GSM677947	GSM677964|GSM677965|GSM677966|GSM677967|GSM677968|GSM677969	drug	Cyclophosphamide	condition 1(+), condition 2(+), condition 3(+)	NA, NA, NA	Excellent		GSE24193	Hematopoietic CD34+ cells	GSM595118|GSM595120|GSM595122|GSM595124	GSM595119|GSM595121|GSM595123|GSM595125	drug	2,3,7,8-tetrachlorodibenzo-p-dioxin
GSE27440	splenocytes	GSM677970|GSM677971|GSM677972|GSM677973|GSM677974|GSM677975|GSM677976|GSM677977|GSM677978|GSM677979	GSM677980|GSM677981|GSM677982|GSM677983|GSM677984|GSM677985|GSM677986|GSM677987	drug	Cyclophosphamide	condition 1(+), condition 2(+), condition 3(+)	NA NA NA	Excellent		GSE24278	Liver (129S1/SvImJ strain) - 24 hours after treatment	GSM597130|GSM597144|GSM597168	GSM597077|GSM597095|GSM597113	drug	Trichloroethylene
GSE27440	splenocytes	GSM677970|GSM677971|GSM677972|GSM677973|GSM677974|GSM677975|GSM677976|GSM677977|GSM677978|GSM677979	GSM677988|GSM677989|GSM677990|GSM677991|GSM677992|GSM677993|GSM677994|GSM677995|GSM677996|GSM677997	drug	Cyclophosphamide	condition 1(+), condition 2(+), condition 3(+)		Excellent		GSE24278	Liver ( c57BL/6J strain) - 24 hours after treatment	GSM597102|GSM597119	GSM597135|GSM597151|GSM597163	drug	Trichloroethylene
GSE27440	splenocytes	GSM677970|GSM677971|GSM677972|GSM677973|GSM677974|GSM677975|GSM677976|GSM677977|GSM677978|GSM677979	GSM677998|GSM677999|GSM678000|GSM678001|GSM678002|GSM678003|GSM678004|GSM678005|GSM678006|GSM678007	drug	Cyclophosphamide	condition 1(+), condition 2(+), condition 3(+)	NA, NA, NA	Excellent		GSE24278	Liver ( AKR/J strain) - 24 hours after treatment	GSM597116|GSM597146|GSM597159	GSM597079|GSM597097|GSM597115	drug	Trichloroethylene
GSE27628	Normal and psoriasiform skin from IMQ-treated mouse	GSM684685|GSM684686|GSM684687	GSM684682|GSM684683|GSM684684	drug	Imiquimod	condition 1(+), condition 2(+), condition 3(+)	NA, NA, NA	Excellent		GSE24278	Liver (BALB/cByJ strain) - 24 hours after treatment	GSM597120|GSM597133|GSM597148	GSM597081|GSM597099|GSM597118	drug	Trichloroethylene
GSE2812	Fetal Heart	GSM60894|GSM60895|GSM60896|GSM60897	GSM60908|GSM60904|GSM60901|GSM60898	Drug	2,3,7,8-Tetrachlorodibenzodioxin(1.5 ug/kg, gd14.5-gd17.5)	condition 1(+), condition 2(+), condition 3(+)	NA, NA, NA	Excellent		GSE24278	Liver ( BTBR+tf/J strain) - 24 hours after treatment	GSM597082|GSM597100|GSM597121	GSM597134|GSM597149|GSM597161	drug	Trichloroethylene
GSE2812	Fetal Heart	GSM60894|GSM60895|GSM60896|GSM60897	GSM60909|GSM60899|GSM60900|GSM60905	Drug	2,3,7,8-Tetrachlorodibenzodioxin(3.0 ug/kg, gd14.5-gd17.5)	condition 1(+), condition 2(+), condition 3(+)	NA, NA, NA	Excellent		GSE24278	Liver ( C3H/HeJ strain) - 24 hours after treatment	GSM597084|GSM597150|GSM597162	GSM597083|GSM597101|GSM597122	drug	Trichloroethylene
GSE2812	Fetal Heart	GSM60894|GSM60895|GSM60896|GSM60897	GSM60913|GSM60912|GSM60911|GSM60910	Drug	2,3,7,8-Tetrachlorodibenzodioxin(6.0 ug/kg, gd14.5-gd17.5)	condition 1(+), condition 2(+), condition 3(+)	NA, NA, NA	Excellent		GSE24278	Liver ( CAST/EiJ strain) - 24 hours after treatment	GSM597136|GSM597152|GSM597164	GSM597085|GSM597103|GSM597123	drug	Trichloroethylene
GSE28185	HL60	GSM697692|GSM697693	GSM697696|GSM697697	drug	Diclofenac(100 µM, 48 hours)	condition 1(+), condition 2(+), condition 3(+)	NA, NA, NA	Excellent		GSE24278	Liver ( DBA/2J strain) - 24 hours after treatment	GSM597086|GSM597104|GSM597124	GSM597137|GSM597145|GSM597153|GSM597165	drug	Trichloroethylene
GSE28185	THP-1	GSM697694|GSM697695	GSM697698|GSM697699	drug	Diclofenac(100 µM, 48 hours)	condition 1(+), condition 2(+), condition 3(+)	NA, NA, NA	Excellent		GSE24278	Liver ( A/J strain) - 24 hours after treatment	GSM597078|GSM597096|GSM597114	GSM597131|GSM597158	drug	Trichloroethylene
GSE28645	LY2	GSM709770|GSM709773|GSM709774|GSM709776	GSM709764|GSM709766|GSM709768|GSM709777	drug	Tamoxifen(unknown dose, 120 min)	condition 1(-), condition 2(+), condition 3(-)	GSM misalignment, perturbations should be tamoxifen treated and controls should be untreated (ctrl_ids include treated samples), Correct grid assignment for sample type, Incorrect pert_name related info for control group (ctrl_ids should not have tamoxifen treated samples)	Excellent		GSE24278	Liver ( MOLF/EiJ strain) - 24 hours after treatment	GSM597140|GSM597154|GSM597169	GSM597091|GSM597107|GSM597126	drug	Trichloroethylene
GSE2880	brainstem	GSM53440|GSM53441|GSM53442|GSM53443|GSM53444|GSM53445|GSM53446	GSM53412|GSM53413|GSM53414|GSM53415|GSM53416|GSM53417|GSM53418	drug	Phenytoin(75 mg/kg x 2, 90 days)	condition 1(+), condition 2(+), condition 3(+)	NA, NA, NA	Excellent		GSE24278	Liver ( B6C3F1/J strain) - 24 hours after treatment	GSM597080|GSM597098|GSM597117	GSM597132|GSM597147|GSM597160	drug	Trichloroethylene
GSE2880	hippocampus	GSM53447|GSM53448|GSM53449|GSM53450|GSM53451|GSM53452|GSM53453	GSM53419|GSM53420|GSM53421|GSM53422|GSM53423|GSM53424|GSM53425	drug	Phenytoin(75 mg/kg x 2, 90 days)	condition 1(+), condition 2(+), condition 3(+)	NA, NA, NA	Excellent		GSE24278	Liver ( NOD/LtJ strain) - 24 hours after treatment	GSM597092|GSM597110|GSM597127	GSM597108|GSM597141|GSM597170	drug	Trichloroethylene
GSE2880	brainstem	GSM53440|GSM53441|GSM53442|GSM53443|GSM53444|GSM53445|GSM53446	GSM53426|GSM53427|GSM53428|GSM53429|GSM53430|GSM53431|GSM53432	drug	Levetiracetam(150 mg/kg x 2, 90 days)	condition 1(+), condition 2(+), condition 3(+)	NA, NA, NA	Excellent		GSE24278	Liver ( PDW/PhJ strain) - 24 hours after treatment	GSM597094|GSM597112|GSM597129	GSM597089|GSM597143|GSM597157	drug	Trichloroethylene
GSE2880	hippocampus	GSM53447|GSM53448|GSM53449|GSM53450|GSM53451|GSM53452|GSM53453	GSM53433|GSM53434|GSM53435|GSM53436|GSM53437|GSM53438|GSM53439	drug	Levetiracetam(150 mg/kg x 2, 90 days)	condition 1(+), condition 2(+), condition 3(+)	NA, NA, NA	Excellent		GSE24278	Liver ( NZW/LacJ strain) - 24 hours after treatment	GSM597109|GSM597142|GSM597156	GSM597093|GSM597111|GSM597128	drug	Trichloroethylene
GSE2889	thymus	GSM63205|GSM63206	GSM63207|GSM63208	drug	Estrogen(125 ng, 2 days)	condition 1(+), condition 2(+), condition 3(+)	NA, NA, NA	Excellent		GSE2431	NA	GSM45690|GSM45691|GSM45692|GSM45693	GSM45698|GSM45699|GSM45700|GSM45701	drug	Glipizide
GSE2889	thymus	GSM63205|GSM63206	GSM63210|GSM63211	drug	Estrogen(125 ng, 3 days)	condition 1(+), condition 2(+), condition 3(+)	NA, NA, NA	Excellent		GSE2431	NA	GSM45690|GSM45691|GSM45692|GSM45693	GSM45714|GSM45715|GSM45716|GSM45717	drug	Rosiglitazone
GSE2889	thymus	GSM63205|GSM63206	GSM63212|GSM63213	drug	Estrogen(125 ng, 6 days)	condition 1(+), condition 2(+), condition 3(+)	NA, NA, NA	Excellent		GSE24460	MCF-7/ADR	GSM602658|GSM602659	GSM602660|GSM602661	drug	Doxorubicin
GSE2889	thymus	GSM63205|GSM63206	GSM63214|GSM63215	drug	Genistein(1500 ppm, 2 days)	condition 1(+), condition 2(+), condition 3(+)	NA, NA, NA	Excellent		GSE24493	NA	GSM603097|GSM603099|GSM603101	GSM603098|GSM603100|GSM603102	drug	Imatinib
GSE2889	thymus	GSM63205|GSM63206	GSM63216|GSM63217	drug	Genistein(1500 ppm, 3 days)	condition 1(+), condition 2(+), condition 3(+)	NA, NA, NA	Excellent		GSE2450	Primary umbilical vein endothelial cell	GSM46388|GSM46389	GSM46394|GSM46395	drug	Atorvastatin
GSE2889	thymus	GSM63205|GSM63206	GSM63218|GSM63220	drug	Genistein(1500 ppm, 6 days)	condition 1(+), condition 2(+), condition 3(+)	NA, NA, NA	Excellent		GSE24592	MCF7 cells depleted of ERK2 - 4 Hours after treatment	GSM606113|GSM606114|GSM606115	GSM606116|GSM606117|GSM606118	drug	Estradiol
GSE29004	cerebellum	GSM718689|GSM718690	GSM718691|GSM718692	drug	Acrylamide(30 mg/kg, 21 days)	condition 1(+), condition 2(+), condition 3(+)	NA, NA, NA	Excellent		GSE24592	MCF7 cells depleted of ERK2 - 24 Hours after treatment	GSM606129|GSM606130	GSM606131|GSM606132	drug	Estradiol
GSE29004	spinal cord	GSM718693|GSM718694	GSM718695|GSM718696	drug	Acrylamide(30 mg/kg, 21 days)	condition 1(+), condition 2(+), condition 3(+)	NA, NA, NA	Excellent		GSE24592	MCF7 cells depleted of ERK1 - 4 Hours after treatment	GSM606119|GSM606120|GSM606121	GSM606122|GSM606123|GSM606124	drug	Estradiol
GSE29004	sciatic nerve	GSM718697|GSM718698	GSM718699|GSM718700	drug	Acrylamide(30 mg/kg, 21 days)	condition 1(+), condition 2(+), condition 3(+)	NA, NA, NA	Excellent		GSE24592	NA	GSM606107|GSM606108|GSM606109	GSM606110|GSM606111|GSM606112	drug	Estradiol
GSE29077	A549	GSM720475|GSM720476	GSM720477|GSM720478	Drug	azacitidine(0.3 uM, 48h)	condition 1(+), condition 2(+), condition 3(+)	NA, NA, NA	Excellent		GSE24716	CD133+ and CD133- cells	GSM609023|GSM609025|GSM609027|GSM609029	GSM609024|GSM609026|GSM609028|GSM609030	drug	Laminin
GSE29077	A549	GSM720475|GSM720476	GSM720479|GSM720480	Drug	azacitidine(1 uM, 48h)	condition 1(+), condition 2(+), condition 3(+)	NA, NA, NA	Excellent		GSE24742	synovial knee tissue	GSM607508|GSM609031|GSM609033|GSM609035|GSM609037|GSM609386|GSM609388|GSM609390|GSM609392|GSM609394|GSM609396|GSM609398	GSM607509|GSM609032|GSM609034|GSM609036|GSM609038|GSM609387|GSM609389|GSM609391|GSM609393|GSM609395|GSM609397|GSM609399	drug	Rituximab
GSE29077	A549	GSM720475|GSM720476	GSM720481|GSM720482	Drug	azacitidine(3 uM, 48h)	condition 1(+), condition 2(+), condition 3(+)	NA, NA, NA	Excellent		GSE24862	M238_R1 melanoma resistant sub-line	GSM611407|GSM611409	GSM611419|GSM611421	drug	Plx4032
GSE29077	A549	GSM720475|GSM720476	GSM720483|GSM720484	Drug	decitabine(0.3 uM, 48h)	condition 1(+), condition 2(+), condition 3(+)	NA, NA, NA	Excellent		GSE24862	M249_R4 melanoma resistant sub-line	GSM611400|GSM611402	GSM611412|GSM611414	drug	Plx4032
GSE29077	A549	GSM720475|GSM720476	GSM720485|GSM720486	Drug	decitabine(1 uM, 48h)	condition 1(+), condition 2(+), condition 3(+)	NA, NA, NA	Excellent		GSE24862	M249 melanoma cell line	GSM611401|GSM611410	GSM611413|GSM611422	drug	Plx4032
GSE29077	A549	GSM720475|GSM720476	GSM720487|GSM720488	Drug	decitabine(3 uM, 48h)	condition 1(+), condition 2(+), condition 3(+)	NA, NA, NA	Excellent		GSE24862	M229_R5 melanoma resistant sub-line	GSM611403|GSM611405	GSM611415|GSM611417	drug	Plx4032
GSE29077	H1299	GSM720489|GSM720490	GSM720491|GSM720492	Drug	azacitidine(0.3 uM, 48h)	condition 1(+), condition 2(+), condition 3(+)	NA, NA, NA	Excellent		GSE24862	M238 melanoma cell line	GSM611406|GSM611408	GSM611418|GSM611420	drug	Plx4032
GSE29077	H1299	GSM720489|GSM720490	GSM720493|GSM720494	Drug	azacitidine(1 uM, 48h)	condition 1(+), condition 2(+), condition 3(+)	NA, NA, NA	Excellent		GSE24862	M229 melanoma cell line	GSM611399|GSM611404	GSM611411|GSM611416	drug	Plx4032
GSE29077	H1299	GSM720489|GSM720490	GSM720495|GSM720496	Drug	azacitidine(3 uM, 48h)	condition 1(+), condition 2(+), condition 3(+)	NA, NA, NA	Excellent		GSE25412	MCF7 cells	GSM624008|GSM624009|GSM624010	GSM624014|GSM624015|GSM624016	drug	Resveratrol
GSE29077	H1299	GSM720489|GSM720490	GSM720497|GSM720498	Drug	decitabine(0.3 uM, 48h)	condition 1(+), condition 2(+), condition 3(+)	NA, NA, NA	Excellent		GSE25412	MCF7 cells	GSM624008|GSM624009|GSM624010	GSM624011|GSM624012|GSM624013	drug	Resveratrol
GSE29077	H1299	GSM720489|GSM720490	GSM720499|GSM720500	Drug	decitabine(1 uM, 48h)	condition 1(+), condition 2(+), condition 3(+)	NA, NA, NA	Excellent		GSE2547	brain frontal cortex tissue	GSM48559|GSM48577|GSM48578|GSM48579	GSM48580|GSM48581|GSM48582|GSM48583	drug	Olanzapine
GSE29077	H1299	GSM720489|GSM720490	GSM720501|GSM720502	Drug	decitabine(3 uM, 48h)	condition 1(+), condition 2(+), condition 3(+)	NA, NA, NA	Excellent		GSE25640	Lung (FIZZ2 deficient)	GSM629997|GSM629998|GSM629999	GSM630000|GSM630001|GSM630002	drug	Bleomycin
GSE29145	cardiac cells	GSM721519|GSM721520|GSM721521	GSM721517|GSM721518	drug	angiotensin II(continuous infusion, 14 days)	condition 1(-), condition 2(+), condition 3(-)	KO genotypes in both ctrl_ids and pert_ids indicates a genotype variation instead of only angiotensin II treatment as perturbation, Controls and perturbations are incorrectly matched for the drug-related experiment, NA, The perturbation is named angiotensin II but KO genotypes indicate a gene knockout which implies a genotype perturbation rather than a drug perturbation	Excellent		GSE25640	Lung (wild type)	GSM629991|GSM629992|GSM629993	GSM629994|GSM629995|GSM629996	drug	Bleomycin
GSE29145	cardiac cells	GSM721525|GSM721526	GSM721522|GSM721523|GSM721524	drug	angiotensin II(continuous infusion, 14 days)	condition 1(+), condition 2(+), condition 3(+)	NA, NA, NA	Excellent		GSE2565	Lungs - 24 Hour after exposure	GSM49362|GSM49363|GSM49364|GSM49365|GSM49366|GSM49367	GSM49408|GSM49409|GSM49410|GSM49411|GSM49412|GSM49413	drug	Phosgene
GSE2964	Ramos Cells	GSM64867|GSM64868|GSM64869	GSM64870|GSM64871|GSM64872	drug	Zinc acetate(25uM, 4hrs)	condition 1(-), condition 2(+), condition 3(+)	Mismatch between control and perturbation treatments for GSM details (controls treated with mannitol instead of a non-treated control for zinc acetate), NA, NA	Excellent		GSE2565	Lungs - 0.5 Hours after exposure	GSM49328|GSM49329|GSM49330|GSM49331|GSM49332|GSM49333	GSM49426|GSM49427|GSM49428|GSM49429|GSM49430|GSM49431	drug	Phosgene
GSE2964	Ramos Cells	GSM64867|GSM64868|GSM64869	GSM64873|GSM64874|GSM64875	drug	Zinc acetate(50uM, 4hrs)	condition 1(-), condition 2(-), condition 3(+)	Control and perturbation groups treated with different substances (mannitol vs zinc acetate), Samples not grouped by the same treatment type (drug indication mismatch with mannitol treatment), NA	Excellent		GSE2565	Lungs - 8 Hour after exposure	GSM49350|GSM49351|GSM49352|GSM49353|GSM49380|GSM49381	GSM49396|GSM49397|GSM49398|GSM49399|GSM49400|GSM49401	drug	Phosgene
GSE2964	Ramos Cells	GSM64867|GSM64868|GSM64869	GSM64876|GSM64877|GSM64878	drug	Motexafin gadolinium(10uM, 4hrs)	condition 1(+), condition 2(+), condition 3(+)	NA, NA, NA	Excellent		GSE2565	Lungs - 4 Hour after exposure	GSM49342|GSM49343|GSM49344|GSM49345|GSM49346|GSM49347	GSM49390|GSM49391|GSM49392|GSM49393|GSM49394|GSM49395	drug	Phosgene
GSE2964	Ramos Cells	GSM64867|GSM64868|GSM64869	GSM64879|GSM64880|GSM64881	drug	Motexafin gadolinium and Zinc acetate(10uM + 25uM, 4hrs)	condition 1(-), condition 2(-), condition 3(+)	For condition 1, GSM identifiers for ctrl_ids (GSM64867, GSM64868, GSM64869) were treated with mannitol, not a relevant control for the drug treatment with Motexafin gadolinium and Zinc acetate present in pert_ids (GSM64879, GSM64880, GSM64881), leading to mismatched variables between control and perturbation groups, For condition 2, the control group is treated with mannitol which is not the sam…	Excellent		GSE2565	Lungs - 12 Hour after exposure	GSM49354|GSM49355|GSM49356|GSM49357|GSM49360|GSM49361	GSM49402|GSM49403|GSM49404|GSM49405|GSM49406|GSM49407	drug	Phosgene
GSE2964	Ramos Cells	GSM64867|GSM64868|GSM64869	GSM64882|GSM64883|GSM64884	drug	Motexafin gadolinium and Zinc acetate(10uM + 50uM, 4hrs)	condition 1(-), condition 2(-), condition 3(+)	(control group treated with different substance (5% mannitol) than perturbation group which conflicts with the principle of controlling variables, perturbation group treated with drug should only include samples with the same drug treatment, not other disturbances like mannitol treatment), (control and perturbation samples are not the same type, control samples are of Mannitol type while perturba…	Excellent		GSE2565	Lungs - 72 Hour after exposure	GSM49372|GSM49373|GSM49386|GSM49387|GSM49388|GSM49389	GSM49420|GSM49421|GSM49422|GSM49423|GSM49424|GSM49425	drug	Phosgene
GSE29828	MV4-11	GSM739151|GSM739152|GSM739153	GSM739148|GSM739149|GSM739150	drug	EPZ004777(3 uM, day 2)	condition 1(+), condition 2(+), condition 3(+)	NA, NA, NA	Excellent		GSE2565	Lungs - 48 Hour after exposure	GSM49368|GSM49369|GSM49370|GSM49371|GSM49382|GSM49383|GSM49384|GSM49385	GSM49414|GSM49415|GSM49416|GSM49417|GSM49418|GSM49419	drug	Phosgene
GSE29828	MV4-11	GSM739157|GSM739158|GSM739159	GSM739154|GSM739155|GSM739156	drug	EPZ004777(3 uM, day 4)	condition 1(+), condition 2(+), condition 3(+)	NA, NA, NA	Excellent		GSE2565	Lungs - 1 Hour after exposure	GSM49336|GSM49337|GSM49338|GSM49339|GSM49340|GSM49341	GSM49334|GSM49335|GSM49348|GSM49349|GSM49358|GSM49359	drug	Phosgene
GSE29828	MV4-11	GSM739163|GSM739164|GSM739165	GSM739160|GSM739161|GSM739162	drug	EPZ004777(3 uM, day 6)	condition 1(+), condition 2(+), condition 3(+)	NA, NA, NA	Excellent		GSE25829	Forebrain astrocytes - 12 Hours	GSM634513|GSM634521|GSM634529|GSM634537	GSM634514|GSM634522|GSM634530|GSM634538	drug	Fasudil
GSE29828	MOLM-13	GSM739169|GSM739170|GSM739171	GSM739166|GSM739167|GSM739168	drug	EPZ004777(3 uM, day 6)	condition 1(+), condition 2(+), condition 3(+)	NA, NA, NA	Excellent		GSE25829	Forebrain astrocytes - 24 Hours	GSM634515|GSM634523|GSM634531|GSM634539	GSM634516|GSM634524|GSM634532|GSM634540	drug	Fasudil
GSE30242	Primary human lung fibroblasts	GSM748875|GSM748880|GSM748887|GSM748892	GSM748881|GSM748882|GSM748883|GSM748884|GSM748885|GSM748886|GSM748893|GSM748894|GSM748896|GSM748897|GSM748898	drug	Mometasone	condition 1(+), condition 2(+), condition 3(+)	NA, NA, NA	Excellent		GSE25829	Forebrain astrocytes - 6 Hours	GSM634511|GSM634519|GSM634527|GSM634535	GSM634512|GSM634520|GSM634528|GSM634536	drug	Fasudil
GSE30242	Primary human lung fibroblasts	GSM748875|GSM748880|GSM748887|GSM748892	GSM748876|GSM748877|GSM748888|GSM748889	drug	Formoterol	condition 1(-), condition 2(+), condition 3(-)	Perturbation group contains samples from both 3h and 6h time points, which is not consistent, Samples are correctly grouped by type ("drug"), The pert_name is "Formoterol" but the GSM characteristics mention "mometasone furoate" indicating a potential drug mismatch, GSM IDs do not align with this due to lack of drug detail specification	Excellent		GSE25829	Forebrain astrocytes - 2 Hours	GSM634509|GSM634517|GSM634525|GSM634533	GSM634510|GSM634518|GSM634526|GSM634534	drug	Fasudil
GSE30242	Primary human lung fibroblasts	GSM748875|GSM748880|GSM748887|GSM748892	GSM748878|GSM748890	drug	Mometasone+RU-486	condition 1(+), condition 2(+), condition 3(+)	NA, NA, NA	Excellent		GSE26104	Peripheral mononuclear blood cells (NAB+) - 3 Months of treatment	GSM641342|GSM641346|GSM641350|GSM641354	GSM641343|GSM641351|GSM641355	drug	Interferon beta-1b
GSE30531	A375	GSM757113|GSM757114|GSM757115	GSM757128|GSM757129|GSM757130	drug	MLN4924(650nM, 1hr)	condition 1(+), condition 2(+), condition 3(+)	NA, NA, NA	Excellent		GSE26104	Peripheral mononuclear blood cells (NAB+) - 12 months	GSM641342|GSM641346|GSM641350|GSM641354	GSM641344|GSM641352|GSM641356	drug	Interferon beta-1b
GSE30531	A375	GSM757116|GSM757117|GSM757118	GSM757131|GSM757132|GSM757133	drug	MLN4924(650nM, 2hr)	condition 1(+), condition 2(+), condition 3(+)	NA, NA, NA	Excellent		GSE26104	Peripheral mononuclear blood cells (NAB+) - 24 months	GSM641342|GSM641346|GSM641350|GSM641354	GSM641345|GSM641353|GSM641357	drug	Interferon beta-1b
GSE30531	A375	GSM757119|GSM757120|GSM757121	GSM757134|GSM757135|GSM757136	drug	MLN4924(650nM, 4hr)	condition 1(+), condition 2(+), condition 3(+)	NA, NA, NA	Excellent		GSE26104	Peripheral mononuclear blood cells (NAB-) 12 months	GSM641358|GSM641362|GSM641366|GSM641370	GSM641364|GSM641368|GSM641372	drug	Interferon beta-1a
GSE30531	A375	GSM757122|GSM757123|GSM757124	GSM757137|GSM757138|GSM757139	drug	MLN4924(650nM, 8hr)	condition 1(+), condition 2(+), condition 3(+)	NA, NA, NA	Excellent		GSE26104	Peripheral mononuclear blood cells (NAB-) 24 months	GSM641358|GSM641362|GSM641366|GSM641370	GSM641365|GSM641369|GSM641373	drug	Interferon beta-1a
GSE30531	A375	GSM757125|GSM757126|GSM757127	GSM757140|GSM757141|GSM757142	drug	MLN4924(650nM, 24hr)	condition 1(+), condition 2(+), condition 3(+)	NA, NA, NA	Excellent		GSE26104	Peripheral mononuclear blood cells (NAB-) 3 months	GSM641358|GSM641362|GSM641366|GSM641370	GSM641363|GSM641367|GSM641371	drug	Interferon beta-1a
GSE30883	BCR-ABL1 transformed pre-B cells	GSM766000|GSM766017|GSM766018	GSM766019|GSM766020|GSM766021	drug	Imatinib(2uM, 16h)	condition 1(+), condition 2(+), condition 3(+)	NA, NA, NA	Excellent		GSE26298	MCF7 breast cancer cells - 100nM	GSM645710|GSM645711|GSM645718|GSM645719	GSM645712|GSM645713	drug	4-hydroxytamoxifen
GSE30883	BCR-ABL1 transformed pre-B cells	GSM766022|GSM766023|GSM766057	GSM766063|GSM766064|GSM766065	drug	Imatinib(2uM, 16h)	condition 1(+), condition 2(+), condition 3(+)	NA, NA, NA	Excellent		GSE26298	MCF7 breast cancer cells - 500nM	GSM645710|GSM645711|GSM645718|GSM645719	GSM645714|GSM645715	drug	4-hydroxytamoxifen
GSE30931	MCF7	GSM766676|GSM766677|GSM766678	GSM766679|GSM766680|GSM766681	drug	estrogen	condition 1(+), condition 2(+), condition 3(+)	NA, NA, NA	Excellent		GSE26309	AGS gastric adenocarcinoma cells (NET1 knockdown - 63shRNA)	GSM646071|GSM646072	GSM646065|GSM646066	drug	Lysophosphatidic acid
GSE30931	MCF7	GSM766676|GSM766677|GSM766678	GSM766682|GSM766683|GSM766684	drug	Bortezomib	condition 1(+), condition 2(+), condition 3(+)	NA, NA, NA	Excellent		GSE26309	AGS gastric adenocarcinoma cells (NET1 knockdown - 65shRNA)	GSM646073|GSM646074	GSM646067|GSM646068	drug	Lysophosphatidic acid
GSE30931	MCF7	GSM766676|GSM766677|GSM766678	GSM766685|GSM766686|GSM766687	drug	estrogen (6h) + Bortezomib	condition 1(+), condition 2(+), condition 3(+)	NA, NA, NA	Excellent		GSE26309	AGS gastric adenocarcinoma cells	GSM646075|GSM646076	GSM646069|GSM646070	drug	Lysophosphatidic acid
GSE31059	Human Hodgkin Lymphoma	GSM769260|GSM769261|GSM769262	GSM769263|GSM769264|GSM769265	drug	Perifosine(10µM, 24hrs)	condition 1(+), condition 2(+), condition 3(+)	NA, NA, NA	Excellent		GSE2640	NA	GSM50717|GSM50721	GSM50715|GSM50719	drug	Bleomycin
GSE31059	Human Hodgkin Lymphoma	GSM769260|GSM769261|GSM769262	GSM769266|GSM769267|GSM769268	drug	Sorafenib(5µM, 24hrs)	condition 1(+), condition 2(+), condition 3(+)	NA, NA, NA	Excellent		GSE26834	NA	GSM659805|GSM659806	GSM659807|GSM659808|GSM659809	drug	Estradiol
GSE31059	Human Hodgkin Lymphoma	GSM769260|GSM769261|GSM769262	GSM769269|GSM769270|GSM769271	drug	Perifosine(10µM, 24hrs)+Sorafenib(5µM, 24hrs)	condition 1(+), condition 2(+), condition 3(+)	NA, NA, NA	Excellent		GSE26834	MCF-7 breast cancer cells - 24 Hours	GSM659813|GSM659814|GSM659815	GSM659816|GSM659817|GSM659818	drug	Estradiol
GSE31432	SCOV3	GSM780707|GSM780708|GSM780709	GSM780710|GSM780711|GSM780712	drug	Trastuzumab(, 4 days)	condition 1(+), condition 2(+), condition 3(+)	NA, NA, NA	Excellent		GSE2742	HT29 colon adenocarcinoma cells (6 Hours following treatment with 10nM)	GSM60133|GSM60134	GSM60137|GSM60138	drug	Apratoxin a
GSE31432	SCOV3	GSM780707|GSM780708|GSM780709	GSM780713|GSM780714|GSM780715	drug	Pertuzumab(, 4 days)	condition 1(+), condition 2(+), condition 3(+)	NA, NA, NA	Excellent		GSE2742	HT29 colon adenocarcinoma cells (6 Hours following treatment with 2nM)	GSM60133|GSM60134	GSM60135|GSM60136	drug	Apratoxin a
GSE31432	SCOV3	GSM780707|GSM780708|GSM780709	GSM780716|GSM780717|GSM780718	drug	Trastuzumab and Pertuzumab(, 4 days)	condition 1(+), condition 2(+), condition 3(+)	NA, NA, NA	Excellent		GSE2742	HT29 colon adenocarcinoma cells (3 Hours following treatment with 2nM)	GSM60127|GSM60128	GSM60129|GSM60130	drug	Apratoxin a
GSE31503	H4-II-E-C3 cells	GSM782280|GSM782281|GSM782291|GSM782292|GSM782302|GSM782303|GSM782313|GSM782314	GSM782282|GSM782293|GSM782304|GSM782315	drug	Nickel(40 µM, 24h)	condition 1(+), condition 2(+), condition 3(+)	NA, NA, NA	Excellent		GSE2742	HT29 colon adenocarcinoma cells (3 Hours following treatment with 10nM)	GSM60127|GSM60128	GSM60131|GSM60132	drug	Apratoxin a
GSE31503	H4-II-E-C3 cells	GSM782280|GSM782281|GSM782291|GSM782292|GSM782302|GSM782303|GSM782313|GSM782314	GSM782283|GSM782294|GSM782305|GSM782316	drug	Nickel(140 µM, 24h)	condition 1(+), condition 2(+), condition 3(+)	NA, NA, NA	Excellent		GSE2742	HT29 colon adenocarcinoma cells (12 Hours following treatment with 10nM)	GSM92816|GSM92817	GSM60143|GSM60144	drug	Apratoxin a
GSE31503	H4-II-E-C3 cells	GSM782280|GSM782281|GSM782291|GSM782292|GSM782302|GSM782303|GSM782313|GSM782314	GSM782284|GSM782295|GSM782306|GSM782317	drug	Nickel(400 µM, 24h)	condition 1(+), condition 2(+), condition 3(+)	NA, NA, NA	Excellent		GSE2742	HT29 colon adenocarcinoma cells (12 Hours following treatment with 2nM)	GSM92816|GSM92817	GSM60141|GSM60142	drug	Apratoxin a
GSE31503	H4-II-E-C3 cells	GSM782280|GSM782281|GSM782291|GSM782292|GSM782302|GSM782303|GSM782313|GSM782314	GSM782285|GSM782296|GSM782307|GSM782318	drug	Chromium(0.275 µM, 24h)	condition 1(+), condition 2(+), condition 3(+)	NA, NA, NA	Excellent		GSE27440	NA	GSM677940|GSM677941|GSM677942|GSM677943|GSM677944|GSM677945|GSM677946|GSM677947	GSM677948|GSM677949|GSM677950|GSM677951|GSM677952|GSM677953|GSM677954|GSM677955	drug	Cyclophosphamide
GSE31503	H4-II-E-C3 cells	GSM782280|GSM782281|GSM782291|GSM782292|GSM782302|GSM782303|GSM782313|GSM782314	GSM782286|GSM782297|GSM782308|GSM782319	drug	Chromium(1 µM, 24h)	condition 1(+), condition 2(+), condition 3(+)	NA, NA, NA	Excellent		GSE27440	NA	GSM677970|GSM677971|GSM677972|GSM677973|GSM677974|GSM677975|GSM677976|GSM677977|GSM677978|GSM677979	GSM677980|GSM677981|GSM677982|GSM677983|GSM677984|GSM677985|GSM677986|GSM677987	drug	Cyclophosphamide
GSE31503	H4-II-E-C3 cells	GSM782280|GSM782281|GSM782291|GSM782292|GSM782302|GSM782303|GSM782313|GSM782314	GSM782287|GSM782298|GSM782309|GSM782320	drug	Chromium(10 µM, 24h)	condition 1(+), condition 2(+), condition 3(+)	NA, NA, NA	Excellent		GSE27440	NA	GSM677900|GSM677901|GSM677902|GSM677903|GSM677904|GSM677905|GSM677906|GSM677907|GSM677908|GSM677909	GSM677910|GSM677911|GSM677912|GSM677913|GSM677914|GSM677915|GSM677916|GSM677917|GSM677918|GSM677919	drug	Cyclophosphamide
GSE31503	H4-II-E-C3 cells	GSM782280|GSM782281|GSM782291|GSM782292|GSM782302|GSM782303|GSM782313|GSM782314	GSM782288|GSM782299|GSM782310|GSM782321	drug	Cadmium(0.2 µM, 24h)	condition 1(+), condition 2(+), condition 3(+)	NA, NA, NA	Excellent		GSE27628	psoriatic skin from back	GSM684685|GSM684686|GSM684687	GSM684682|GSM684683|GSM684684	drug	Imiquimod
GSE31503	H4-II-E-C3 cells	GSM782280|GSM782281|GSM782291|GSM782292|GSM782302|GSM782303|GSM782313|GSM782314	GSM782289|GSM782300|GSM782311|GSM782322	drug	Cadmium(0.55 µM, 24h)	condition 1(+), condition 2(+), condition 3(+)	NA, NA, NA	Excellent		GSE280	NA	GSM3870|GSM3871	GSM3880|GSM3881	drug	Ethinyl estradiol
GSE31503	H4-II-E-C3 cells	GSM782280|GSM782281|GSM782291|GSM782292|GSM782302|GSM782303|GSM782313|GSM782314	GSM782290|GSM782301|GSM782312|GSM782323	drug	Cadmium(1.2 µM, 24h)	condition 1(+), condition 2(+), condition 3(+)	NA, NA, NA	Excellent		GSE2812	17.5 day fetal hearts - 6ug/kg	GSM60894|GSM60895|GSM60896|GSM60897|GSM60902|GSM60903|GSM60906|GSM60907	GSM60910|GSM60911|GSM60912|GSM60913	drug	2,3,7,8-tetrachlorodibenzo-p-dioxin
GSE31668	aortic valve interstitial cells	GSM786185|GSM786186|GSM786187	GSM786182|GSM786183|GSM786184	drug	γ-Secretase inhibitor(DAPT)	condition 1(+), condition 2(+), condition 3(+)	NA, NA, NA	Excellent		GSE2812	17.5 day fetal hearts - 1.5ug/kg	GSM60894|GSM60895|GSM60896|GSM60897|GSM60902|GSM60903|GSM60906|GSM60907	GSM60898|GSM60901|GSM60904|GSM60908	drug	2,3,7,8-tetrachlorodibenzo-p-dioxin
GSE3173	Liver	GSM71311|GSM71368|GSM71369|GSM71370	GSM71371|GSM71372|GSM71373|GSM71374	drug	3H-1, 2-dithiole-3-thione(0.3 mmol/kg, 5 days)	condition 1(+), condition 2(+), condition 3(+)	NA, NA, NA	Excellent		GSE2812	17.5 day fetal hearts - 3ug/kg	GSM60894|GSM60895|GSM60896|GSM60897|GSM60902|GSM60903|GSM60906|GSM60907	GSM60899|GSM60900|GSM60905|GSM60909	drug	2,3,7,8-tetrachlorodibenzo-p-dioxin
GSE3202	H720	GSM71936|GSM71937|GSM71938	GSM71939|GSM71940|GSM71941	drug	5-lipoxygenase activating protein inhibitor MK886(1 micromole, 24h)	condition 1(+), condition 2(+), condition 3(+)	NA, NA, NA	Excellent		GSE28185	HL60 promyelocytic leukemia cell line	GSM697692|GSM697693	GSM697696|GSM697697	drug	Diclofenac
GSE3202	A549	GSM75009|GSM75010	GSM75011|GSM75012	drug	5-lipoxygenase activating protein inhibitor MK886	condition 1(+), condition 2(+), condition 3(+)	NA, NA, NA	Excellent		GSE28185	THP-1 acute monocytic leukemia cells	GSM697694|GSM697695	GSM697698|GSM697699	drug	Diclofenac
GSE3202	A549	GSM75013|GSM75015	GSM75014|GSM75016	drug	5-lipoxygenase activating protein inhibitor MK886	condition 1(+), condition 2(+), condition 3(+)	NA, NA, NA	Excellent		GSE284	NA	GSM3900|GSM3904|GSM3905	GSM3902|GSM3907	drug	Vitamin a
GSE32161	Breast Cancer Cells	GSM797427|GSM797430	GSM797428|GSM797431	drug	trans-retinoic acid(1µM, 12hr)	condition 1(+), condition 2(+), condition 3(+)	NA, NA, NA	Excellent		GSE28645	LY2	GSM709765|GSM709771|GSM709772|GSM709775	GSM709767|GSM709769	drug	Tamoxifen
GSE32161	Breast Cancer Cells	GSM797427|GSM797430	GSM797429|GSM797432	drug	trans-retinoic acid(1µM, 12hr)+hydrocortisone(1µM, 12hr)	condition 1(-), condition 2(+), condition 3(-)	GSM details not aligned with characteristics (Mismatch in pert_name), No issues in grid cell grouping, pert_name includes multiple drugs which violates the requirement for a single variable change (mixed treatment of trans-retinoic acid and hydrocortisone)	Excellent		GSE28645	NA	GSM709770|GSM709773|GSM709774|GSM709776	GSM709764|GSM709766|GSM709768|GSM709777	drug	Tamoxifen
GSE32357	muscle	GSM801199|GSM801201|GSM801202|GSM801204|GSM801206|GSM801208|GSM801211|GSM801212|GSM801214|GSM801216	GSM801198|GSM801200|GSM801203|GSM801205|GSM801207|GSM801209|GSM801210|GSM801213|GSM801215|GSM801217	drug	Resveratrol(150 mg/day, 30 days)	condition 1(+), condition 2(+), condition 3(+)	NA, NA, NA	Excellent		GSE2880	hippocampus	GSM53447|GSM53448|GSM53449|GSM53450|GSM53451|GSM53452|GSM53453	GSM53433|GSM53434|GSM53435|GSM53436|GSM53437|GSM53438|GSM53439	drug	Levetiracetam
GSE32473	skin	GSM803586|GSM803589|GSM803592|GSM803595|GSM803598|GSM803601|GSM803604|GSM803607|GSM803610|GSM803613	GSM803585|GSM803588|GSM803591|GSM803594|GSM803597|GSM803600|GSM803603|GSM803606|GSM803609|GSM803612	drug	Betamethasone valerate(0.1%, 22 days)	condition 1(+), condition 2(+), condition 3(+)	NA, NA, NA	Excellent		GSE2880	brainstem	GSM53440|GSM53441|GSM53442|GSM53443|GSM53444	GSM53412|GSM53413|GSM53414|GSM53415|GSM53416	drug	Phenytoin
GSE32473	skin	GSM803586|GSM803589|GSM803592|GSM803595|GSM803598|GSM803601|GSM803604|GSM803607|GSM803610|GSM803613	GSM803587|GSM803590|GSM803593|GSM803596|GSM803599|GSM803602|GSM803605|GSM803608|GSM803611|GSM803614	drug	Pimecrolimus(1%, 22 days)	condition 1(+), condition 2(+), condition 3(+)	NA, NA, NA	Excellent		GSE2880	brainstem	GSM53440|GSM53441|GSM53442|GSM53443|GSM53444|GSM53445|GSM53446	GSM53426|GSM53427|GSM53428|GSM53429|GSM53430|GSM53431|GSM53432	drug	Levetiracetam
GSE32536	mouse hippocampus	GSM806188|GSM806189|GSM806190|GSM806191|GSM806192|GSM806193|GSM806194|GSM806195	GSM806196|GSM806197|GSM806198|GSM806199|GSM806200|GSM806201|GSM806202|GSM806203	drug	pioglitazone(18 mg/kg body weight/day, 14 weeks)	condition 1(+), condition 2(+), condition 3(+)	NA, NA, NA	Excellent		GSE2880	frontal cortex	GSM53468|GSM53469|GSM53470|GSM53471|GSM53472|GSM53473	GSM53461|GSM53462|GSM53463|GSM53464|GSM53465|GSM53466|GSM53467	drug	Phenytoin
GSE32569	Tumor	GSM807204|GSM807206|GSM807208|GSM807210|GSM807212|GSM807214	GSM807203|GSM807205|GSM807207|GSM807209|GSM807211|GSM807213	drug	Cediranib	condition 1(+), condition 2(+), condition 3(+)	NA, NA, NA	Excellent		GSE2880	brainstem	GSM53440|GSM53441|GSM53442|GSM53443|GSM53444|GSM53445|GSM53446	GSM53412|GSM53413|GSM53414|GSM53415|GSM53416|GSM53417|GSM53418	drug	Phenytoin
GSE3293	gallbladder	GSM74081|GSM74083|GSM74171|GSM74189	GSM74190|GSM74191|GSM74192|GSM74194	drug	recombinant mouse leptin(5 µg/g, 4 weeks)	condition 1(+), condition 2(+), condition 3(+)	NA, NA, NA	Excellent		GSE2880	hippocampus	GSM53447|GSM53448|GSM53449|GSM53450|GSM53451|GSM53452|GSM53453	GSM53419|GSM53420|GSM53421|GSM53422|GSM53423|GSM53424|GSM53425	drug	Phenytoin
GSE3356	human coronary artery smooth muscle cells	GSM75876|GSM75877|GSM75878	GSM75879|GSM75880|GSM75881	drug	metoprolol(unknown dosage, 72 hours)	condition 1(+), condition 2(+), condition 3(+)	NA, NA, NA	Excellent		GSE2880	frontal cortex	GSM53468|GSM53469|GSM53470|GSM53471|GSM53472|GSM53473	GSM53454|GSM53455|GSM53456|GSM53457|GSM53458|GSM53459|GSM53460	drug	Levetiracetam
GSE3356	human coronary artery smooth muscle cells	GSM75876|GSM75877|GSM75878	GSM75882|GSM75883|GSM75884	drug	nebivolol(unknown dosage, 72 hours)	condition 1(+), condition 2(+), condition 3(+)	NA, NA, NA	Excellent		GSE2889	Thymus (of ovariectomized C57BL/6) - 6 Days	GSM63205|GSM63206	GSM63218|GSM63220	drug	Estradiol
GSE33606	Normal human primary hepatocytes	GSM830925|GSM830926|GSM830927|GSM830928	GSM830936|GSM830937|GSM830938|GSM830939	drug	V(O-ethyl S-[2-(diisopropylamino)ethyl] methylphosphonothiolate)(10 μM, 6h)	condition 1(+), condition 2(+), condition 3(+)	NA, NA, NA	Excellent		GSE2889	Thymus (of ovariectomized C57BL/6) - 2 Days	GSM63205|GSM63206	GSM63207|GSM63208	drug	Genistein
GSE33612	IMR90 (Normal human diploid lung fibroblast)	GSM831051|GSM831052|GSM831053	GSM831054|GSM831055|GSM831056	drug	Metformin(5 mM, 6 days)	condition 1(+), condition 2(+), condition 3(+)	NA NA NA	Excellent		GSE2889	Thymus (of ovariectomized C57BL/6) - 3 Days	GSM63205|GSM63206	GSM63210|GSM63211	drug	Genistein
GSE33619	dopamine neurons in substantia nigra	GSM831337|GSM831338|GSM831339	GSM831343|GSM831344|GSM831345	drug	methylphenidate(1mg/kg, chronic)	condition 1(+), condition 2(+), condition 3(+)	NA, NA, NA	Excellent		GSE2889	Thymus (of ovariectomized C57BL/6) - 3 Days	GSM63205|GSM63206	GSM63216|GSM63217	drug	Estradiol
GSE33619	dopamine neurons in substantia nigra	GSM831337|GSM831338|GSM831339	GSM831340|GSM831341|GSM831342	drug	methylphenidate(10mg/kg, chronic)	condition 1(+), condition 2(+), condition 3(+)	NA, NA, NA	Excellent		GSE2889	Thymus (of ovariectomized C57BL/6) - 6 Days	GSM63205|GSM63206	GSM63212|GSM63213	drug	Genistein
GSE33658	breast	GSM832390|GSM832392|GSM832394|GSM832396|GSM832398|GSM832400|GSM832402|GSM832404|GSM832406|GSM832408|GSM832410	GSM832391|GSM832393|GSM832395|GSM832397|GSM832399|GSM832401|GSM832403|GSM832405|GSM832407|GSM832409|GSM832411	drug	Anastrozole and Fulvestrant	condition 1(-), condition 2(+), condition 3(-)	GSM832398 and GSM832399 reported a difference in PGR status which contradicts the control of variables principle for condition 1, All samples are correctly grouped as "breast" for condition 2, The perturbation groups (GSM832400 - GSM832411) received AFG while the control group received only AF, this discrepancy is in treatment type and should be reflected in "pert_name" for condition 3	Excellent		GSE29004	Spinal cord - (30 mg/kg for 21 days)	GSM718693|GSM718694	GSM718695|GSM718696	drug	Acrylamide
GSE34299	colon cancer	GSM846889	GSM846890	drug	PL720	condition 1(+), condition 2(+), condition 3(-)	NA, NA, Incorrect pert_name (PL720 should be PLX4720)	Excellent		GSE29004	Sciatic nerve	GSM718697|GSM718698	GSM718699|GSM718700	drug	Acrylamide
GSE34299	colon cancer	GSM846891	GSM846892	drug	PL720	condition 1(+), condition 2(+), condition 3(+)	NA, NA, NA	Excellent		GSE29077	H1299	GSM720489|GSM720490	GSM720491|GSM720492	drug	Azacitidine
GSE34313	smooth muscle cells	GSM847200|GSM847201|GSM847202|GSM847203	GSM847204|GSM847205|GSM847206	drug	dexamethasone(, 4 hr)	condition 1(+), condition 2(+), condition 3(+)	NA, NA, NA	Excellent		GSE29077	A549	GSM720475|GSM720476	GSM720487|GSM720488	drug	Decitabine
GSE34313	smooth muscle cells	GSM847200|GSM847201|GSM847202|GSM847203	GSM847207|GSM847208|GSM847209	drug	dexamethasone(, 24 hr)	condition 1(+), condition 2(+), condition 3(+)	NA, NA, NA	Excellent		GSE29077	H1299	GSM720489|GSM720490	GSM720497|GSM720498	drug	Decitabine
GSE35011	SV cells isolated from inguinal White adipose tissue	GSM860620|GSM860621	GSM860622|GSM860623	drug	rosiglitazone(1uM, unknown)	condition 1(+), condition 2(+), condition 3(+)	NA, NA, NA	Excellent		GSE29077	H1299	GSM720489|GSM720490	GSM720499|GSM720500	drug	Decitabine
GSE35011	SV cells isolated from inguinal White adipose tissue	GSM860624|GSM860625	GSM860626|GSM860627	drug	rosiglitazone(1uM, unknown)	condition 1(+), condition 2(+), condition 3(+)	NA, NA, NA	Excellent		GSE29077	H1299	GSM720489|GSM720490	GSM720493|GSM720494	drug	Azacitidine
GSE35765	S100a10 cells	GSM874591|GSM874592|GSM874594	GSM874589|GSM874590|GSM874593	drug	Fluoxetine(15-18 days)	condition 1(+), condition 2(+), condition 3(+)	NA, NA, NA	Excellent		GSE29077	H1299	GSM720489|GSM720490	GSM720495|GSM720496	drug	Azacitidine
GSE35961	liver	GSM878116|GSM878117|GSM878118|GSM878119	GSM878124|GSM878125|GSM878126|GSM878127	drug	Metformin(0.1%, 8 weeks)	condition 1(-), condition 2(+), condition 3(+)	Different diets between pert_ids and ctrl_ids (control group on normal chow, perturbation group on MCD + HF diet mixed with metformin), NA, NA	Excellent		GSE29077	H1299	GSM720489|GSM720490	GSM720501|GSM720502	drug	Decitabine
GSE35972	epithelial ovarian cancer cell	GSM878200|GSM878201|GSM878202	GSM878203|GSM878204|GSM878205	drug	NSC319726(1 µM, 24 hrs)	condition 1(+), condition 2(+), condition 3(+)	NA, NA, NA	Excellent		GSE29077	A549	GSM720475|GSM720476	GSM720481|GSM720482	drug	Azacitidine
GSE36875	Diabetic	GSM904679|GSM904680|GSM904681|GSM904682|GSM904683	GSM904684|GSM904685|GSM904686|GSM904687|GSM904688	drug	Rosiglitazone	condition 1(+), condition 2(+), condition 3(+)	NA, NA, NA	Excellent		GSE29077	A549	GSM720475|GSM720476	GSM720479|GSM720480	drug	Azacitidine
GSE37441	SKMEL28	GSM919367|GSM919368|GSM919369	GSM919370|GSM919371|GSM919372	drug	vemurafenib(2 µM, 1h)	condition 1(+), condition 2(+), condition 3(+)	NA, NA, NA	Excellent		GSE29077	A549	GSM720475|GSM720476	GSM720477|GSM720478	drug	Azacitidine
GSE37441	SKMEL28	GSM919367|GSM919368|GSM919369	GSM919373|GSM919374|GSM919375	drug	vemurafenib(2 µM, 6h)	condition 1(+), condition 2(+), condition 3(+)	NA, NA, NA	Excellent		GSE29077	A549	GSM720475|GSM720476	GSM720485|GSM720486	drug	Decitabine
GSE37441	SKMEL28	GSM919367|GSM919368|GSM919369	GSM919376|GSM919377|GSM919378	drug	vemurafenib(2 µM, 48h)	condition 1(+), condition 2(+), condition 3(+)	NA, NA, NA	Excellent		GSE29077	A549	GSM720475|GSM720476	GSM720483|GSM720484	drug	Decitabine
GSE37441	SW1736	GSM919379|GSM919380|GSM919381	GSM919382|GSM919383|GSM919384	drug	vemurafenib(2 µM, 1h)	condition 1(+), condition 2(+), condition 3(+)	NA, NA, NA	Excellent		GSE29145	Heart (PKC&Icirc;&para; - Knockout)	GSM721519|GSM721520|GSM721521	GSM721517|GSM721518	drug	Angiotensin ii
GSE37441	SW1736	GSM919379|GSM919380|GSM919381	GSM919385|GSM919386|GSM919387	drug	vemurafenib(2 µM, 6h)	condition 1(+), condition 2(+), condition 3(+)		Excellent		GSE29145	Heart (Wild Type)	GSM721525|GSM721526	GSM721522|GSM721523|GSM721524	drug	Angiotensin ii
GSE37441	SW1736	GSM919379|GSM919380|GSM919381	GSM919388|GSM919389|GSM919390	drug	vemurafenib(2 µM, 48h)	condition 1(+), condition 2(+), condition 3(+)	NA, NA, NA	Excellent		GSE29159	HepG3 cell line (THRA wild type)	GSM721654|GSM721655|GSM721656	GSM721657|GSM721658|GSM721659	drug	Triiodothyronine-[13c6] hydrochloride (t3 thyronine)
GSE37618	rat hippocampus (CA1 region)	GSM923289|GSM923290|GSM923291|GSM923292|GSM923293|GSM923294|GSM923295|GSM923296|GSM923297|GSM923298	GSM923299|GSM923300|GSM923301|GSM923302|GSM923303|GSM923304|GSM923305|GSM923306|GSM923307	drug	Corticosterone(200 mg, 3 months)	condition 1(+), condition 2(+), condition 3(+)	NA, NA, NA	Excellent		GSE29159	HepG3 cell line (THRB wild type)	GSM721660|GSM721661|GSM721662	GSM721663|GSM721664|GSM721665	drug	Triiodothyronine-[13c6] hydrochloride (t3 thyronine)
GSE37618	rat hippocampus (CA1 region)	GSM923289|GSM923290|GSM923291|GSM923292|GSM923293|GSM923294|GSM923295|GSM923296|GSM923297|GSM923298	GSM923308|GSM923309|GSM923310|GSM923311|GSM923312|GSM923313|GSM923314|GSM923315|GSM923316|GSM923317	drug	Corticosterone(25 mg, 3 months)	condition 1(+), condition 2(+), condition 3(+)	NA, NA, NA	Excellent		GSE29159	HepG3 cell line (THRA-HCC Mutant al)	GSM721666|GSM721667|GSM721668	GSM721669|GSM721670|GSM721671	drug	Triiodothyronine-[13c6] hydrochloride (t3 thyronine)
GSE37676	osteoblastic cells	GSM925429|GSM925430|GSM925431	GSM925432|GSM925433|GSM925434	drug	Ascorbic Acid(50µg, 5 days)	condition 1(+), condition 2(+), condition 3(+)	NA, NA, NA	Excellent		GSE29159	HepG3 cell line (THRA-RCCC Mutant 6a)	GSM721672|GSM721673|GSM721674	GSM721675|GSM721676|GSM721677	drug	Triiodothyronine-[13c6] hydrochloride (t3 thyronine)
GSE37874	Mus musculus liver - txnrd1 null	GSM929288|GSM929289|GSM929290	GSM929291|GSM929292|GSM929293	drug	acetaminophen(100mg/kg, 8hr)	condition 1(+), condition 2(+), condition 3(+)	NA, NA, NA	Excellent		GSE29159	HepG3 cell line (THRB- HCC mutant bN)	GSM721678|GSM721679|GSM721680	GSM721681|GSM721682|GSM721683	drug	Triiodothyronine-[13c6] hydrochloride (t3 thyronine)
GSE37874	Mus musculus liver - wildtype	GSM929282|GSM929283|GSM929284	GSM929285|GSM929286|GSM929287	drug	acetaminophen(100mg/kg, 8hr)	condition 1(+), condition 2(+), condition 3(+)	NA, NA, NA	Excellent		GSE29159	HepG3 cell line (THRB-RCCC Mutant 15b)	GSM721684|GSM721685|GSM721686	GSM721687|GSM721688|GSM721689	drug	Triiodothyronine-[13c6] hydrochloride (t3 thyronine)
GSE38136	liver	GSM935660|GSM935661|GSM935662|GSM935663|GSM935664|GSM935665	GSM935666|GSM935667|GSM935668|GSM935669|GSM935670|GSM935671	drug	Quercetin(0.1%, 14 days)	condition 1(+), condition 2(+), condition 3(+)	NA, NA, NA	Excellent		GSE2964	Ramos B-cell lymphoma line - 25 uM	GSM64867|GSM64868|GSM64869	GSM64870|GSM64871|GSM64872	drug	Zinc acetate
GSE38136	liver	GSM935660|GSM935661|GSM935662|GSM935663|GSM935664|GSM935665	GSM935672|GSM935673|GSM935674|GSM935675|GSM935676|GSM935677	drug	Quercetin(0.5%, 14 days)	condition 1(+), condition 2(+), condition 3(+)	NA, NA, NA	Excellent		GSE2964	Ramos B-cell lymphoma line	GSM64867|GSM64868|GSM64869	GSM64876|GSM64877|GSM64878	drug	Motexafin gadolinium
GSE38136	liver	GSM935660|GSM935661|GSM935662|GSM935663|GSM935664|GSM935665	GSM935678|GSM935679|GSM935680|GSM935681|GSM935682|GSM935683	drug	Quercetin(1%, 14 days)	condition 1(+), condition 2(+), condition 3(+)	NA, NA, NA	Excellent		GSE2964	Ramos B-cell lymphoma line - 50 uM	GSM64867|GSM64868|GSM64869	GSM64873|GSM64874|GSM64875	drug	Zinc acetate
GSE38215	pancreas	GSM936823|GSM936824|GSM936825	GSM936826|GSM936827	drug	streptozotocin(35 mg/kg, one time)	condition 1(+), condition 2(+), condition 3(+)	NA, NA, NA	Excellent		GSE29828	MOLM-13 leukemia cell line - Day 6	GSM739169|GSM739170|GSM739171	GSM739166|GSM739167|GSM739168	drug	Epz004777
GSE38376	SKBR3 parental	GSM940873|GSM940874|GSM940875	GSM940876|GSM940877|GSM940878	drug	Lapatinib(0.1uM, 24h)	condition 1(+), condition 2(+), condition 3(+)	NA, NA, NA	Excellent		GSE29828	MV4 -11 leukemia cell line - Day 4	GSM739157|GSM739158|GSM739159	GSM739154|GSM739155|GSM739156	drug	Epz004777
GSE38376	SKBR3 parental	GSM940873|GSM940874|GSM940875	GSM940879|GSM940880|GSM940881	drug	Lapatinib(1uM, 24h)	condition 1(+), condition 2(+), condition 3(+)	NA, NA, NA	Excellent		GSE29828	MV4 -11 leukemia cell line - Day 6	GSM739163|GSM739164|GSM739165	GSM739160|GSM739161|GSM739162	drug	Epz004777
GSE38376	SKBR3 resistant	GSM940882|GSM940883|GSM940884	GSM940885|GSM940886|GSM940887	drug	Lapatinib(0.1uM, 24h)	condition 1(+), condition 2(+), condition 3(+)	NA, NA, NA	Excellent		GSE30242	primary lung fibroblasts	GSM748875|GSM748880|GSM748887|GSM748892	GSM748876|GSM748877|GSM748888|GSM748889	drug	Formoterol
GSE38376	SKBR3 resistant	GSM940882|GSM940883|GSM940884	GSM940888|GSM940889|GSM940890	drug	Lapatinib(1uM, 24h)	condition 1(+), condition 2(+), condition 3(+)	NA, NA, NA	Excellent		GSE30305	striatum, day 24 withdrawal	GSM751165|GSM751183|GSM751213	GSM751177|GSM751195|GSM751224	drug	Heroin
GSE39192	VMM39	GSM957743|GSM957747	GSM957744|GSM957748	drug	Sorafenib	condition 1(+), condition 2(+), condition 3(+)	NA, NA, NA	Excellent		GSE30305	striatum, day 15 withdrawal	GSM751170|GSM751205|GSM751229	GSM751164|GSM751199|GSM751217	drug	Heroin
GSE39192	VMM39	GSM957743|GSM957747	GSM957745|GSM957749	drug	Diclofenac	condition 1(+), condition 2(+), condition 3(+)	NA, NA, NA	Excellent		GSE30305	striatum, day 15 withdrawal	GSM751170|GSM751205|GSM751229	GSM751211|GSM751223|GSM751235	drug	Methamphetamine
GSE39192	VMM39	GSM957743|GSM957747	GSM957746|GSM957750	drug	Sorafenib+Diclofenac	condition 1(+), condition 2(+), condition 3(+)	NA, NA, NA	Excellent		GSE30305	striatum, day 24 withdrawal	GSM751165|GSM751183|GSM751213	GSM751171|GSM751189|GSM751206	drug	Methamphetamine
GSE39192	DM331	GSM957751|GSM957755	GSM957752|GSM957756	drug	Sorafenib	condition 1(+), condition 2(+), condition 3(+)	NA, NA, NA	Excellent		GSE30305	striatum, day 12 treatment	GSM751180|GSM751210|GSM751234	GSM751168|GSM751186|GSM751216	drug	Methamphetamine
GSE39192	DM331	GSM957751|GSM957755	GSM957753|GSM957757	drug	Diclofenac	condition 1(+), condition 2(+), condition 3(+)	NA, NA, NA	Excellent		GSE30305	striatum, day 6 treatment	GSM751162|GSM751197|GSM751215	GSM751191|GSM751203|GSM751227	drug	Methamphetamine
GSE39192	DM331	GSM957751|GSM957755	GSM957754|GSM957758	drug	Sorafenib+Diclofenac	condition 1(+), condition 2(+), condition 3(+)	NA, NA, NA	Excellent		GSE30305	striatum, day 1 treatment	GSM751172|GSM751190|GSM751226	GSM751166|GSM751184|GSM751214	drug	Heroin
GSE39192	SLM2	GSM957759|GSM957763	GSM957760|GSM957764	drug	Sorafenib	condition 1(+), condition 2(+), condition 3(+)	NA, NA, NA	Excellent		GSE30305	striatum, day 18 withdrawal	GSM751188|GSM751200|GSM751218	GSM751182|GSM751212|GSM751236	drug	Heroin
GSE39192	SLM2	GSM957759|GSM957763	GSM957761|GSM957765	drug	Diclofenac	condition 1(+), condition 2(+), condition 3(+)	NA, NA, NA	Excellent		GSE30305	striatum, day 18 withdrawal	GSM751188|GSM751200|GSM751218	GSM751176|GSM751194|GSM751230	drug	Methamphetamine
GSE39192	SLM2	GSM957759|GSM957763	GSM957762|GSM957766	drug	Sorafenib+Diclofenac	condition 1(+), condition 2(+), condition 3(+)	NA, NA, NA	Excellent		GSE30531	A375 melanoma cell line - 1 Hour	GSM757113|GSM757114|GSM757115	GSM757128|GSM757129|GSM757130	drug	Mln4924
GSE3952	liver	GSM89873|GSM89875|GSM89878|GSM89881	GSM89841|GSM89843|GSM89846|GSM89870	drug	4-hydroxyphenylretinamide(782 mg/kg diet, 7 days)	condition 1(+), condition 2(+), condition 3(+)	NA, NA, NA	Excellent		GSE30531	A375 melanoma cell line - 4 Hours	GSM757119|GSM757120|GSM757121	GSM757134|GSM757135|GSM757136	drug	Mln4924
GSE3952	lung	GSM90168|GSM89876|GSM89879	GSM89842|GSM89844|GSM89847|GSM89871	drug	4-hydroxyphenylretinamide(782 mg/kg diet, 7 days)	condition 1(+), condition 2(+), condition 3(+)	NA, NA, NA	Excellent		GSE30531	A375 melanoma cell line - 2 Hours	GSM757116|GSM757117|GSM757118	GSM757131|GSM757132|GSM757133	drug	Mln4924
GSE3952	mammary gland	GSM89874|GSM89877|GSM89880|GSM90169	GSM89845|GSM89848|GSM89872	drug	4-hydroxyphenylretinamide(782 mg/kg diet, 7 days)	condition 1(+), condition 2(+), condition 3(+)	NA, NA, NA	Excellent		GSE30531	A375 melanoma cell line - 24 Hours	GSM757125|GSM757126|GSM757127	GSM757140|GSM757141|GSM757142	drug	Mln4924
GSE3952	liver	GSM89873|GSM89875|GSM89878|GSM89881	GSM89849|GSM89852|GSM89855	drug	bexarotene(60 mg/kg BW, 7 days)	condition 1(+), condition 2(+), condition 3(+)	NA, NA, NA	Excellent		GSE30531	A375 melanoma cell line - 8 Hours	GSM757122|GSM757123|GSM757124	GSM757137|GSM757138|GSM757139	drug	Mln4924
GSE3952	lung	GSM90168|GSM89876|GSM89879	GSM89850|GSM89853|GSM89856	drug	bexarotene(60 mg/kg BW, 7 days)	condition 1(+), condition 2(+), condition 3(+)	NA, NA, NA	Excellent		GSE3078	Myotubes (derived from C2C12 myoblasts) - 100uM	GSM67664|GSM67690|GSM67711|GSM67712	GSM67668|GSM67719|GSM67720|GSM67721	drug	Hydrogen peroxide
GSE3952	mammary gland	GSM89874|GSM89877|GSM89880|GSM90169	GSM89851|GSM89854|GSM89857	drug	bexarotene(60 mg/kg BW, 7 days)	condition 1(+), condition 2(+), condition 3(+)	NA, NA, NA	Excellent		GSE3078	Myotubes (derived from C2C12 myoblasts) - 1000uM	GSM67664|GSM67690|GSM67711|GSM67712	GSM67669|GSM67722|GSM67723|GSM67724	drug	Hydrogen peroxide
GSE3952	liver	GSM89873|GSM89875|GSM89878|GSM89881	GSM89858|GSM89861|GSM89864|GSM89867	drug	9-cis-retinoic acid(100 mg/kg diet, 7 days)	condition 1(+), condition 2(+), condition 3(+)	NA, NA, NA	Excellent		GSE3078	Myotubes (derived from C2C12 myoblasts) - 1uM	GSM67664|GSM67690|GSM67711|GSM67712	GSM67666|GSM67713|GSM67714|GSM67715	drug	Hydrogen peroxide
GSE3952	lung	GSM90168|GSM89876|GSM89879	GSM89859|GSM89862|GSM89865|GSM89868	drug	9-cis-retinoic acid(100 mg/kg diet, 7 days)	condition 1(+), condition 2(+), condition 3(+)	NA\tNA\tNA	Excellent		GSE3078	Myotubes (derived from C2C12 myoblasts) - 10uM	GSM67664|GSM67690|GSM67711|GSM67712	GSM67667|GSM67716|GSM67717|GSM67718	drug	Hydrogen peroxide
GSE3952	mammary gland	GSM89874|GSM89877|GSM89880|GSM90169	GSM89860|GSM89863|GSM89866|GSM89869	drug	9-cis-retinoic acid(100 mg/kg diet, 7 days)	condition 1(+), condition 2(+), condition 3(+)	NA, NA, NA	Excellent		GSE30883	Bach2 wildtype pre-B ALL cells	GSM766000|GSM766017|GSM766018	GSM766019|GSM766020|GSM766021	drug	Imatinib
GSE39843	CuFi	GSM980285|GSM980286|GSM980287	GSM980288|GSM980289|GSM980290	drug	DMNQ(15µM, 24h)	condition 1(+), condition 2(+), condition 3(+)	NA, NA, NA	Excellent		GSE30903	AML FAB class M4 - acute myeloid leukemia lymphoblasts	GSM766235|GSM766237|GSM766247	GSM766236|GSM766238|GSM766248	drug	Adenosine triphosphate
GSE39843	NuLi	GSM980291|GSM980292|GSM980293	GSM980294|GSM980295|GSM980296	drug	DMNQ(15µM, 24h)	condition 1(+), condition 2(+), condition 3(+)	NA, NA, NA	Excellent		GSE30903	AML FAB class M2 - acute myeloid leukemia lymphoblasts	GSM766231|GSM766233|GSM766245	GSM766232|GSM766234|GSM766246	drug	Adenosine triphosphate
GSE4025	MCF-7 breast cancer cells	GSM92147|GSM92148	GSM92152|GSM92153|GSM92154	drug	hydroxytamoxifen(10nM, 24hr)	condition 1(-), condition 2(-), condition 3(-)	The GSM characteristics indicate that controls are vehicle-treated whereas perturbations are TOT-treated, which might not be consistent with the pert_name hydroxytamoxifen, drug type indicates grouping should be based on drug treatment but TOT-treated is mentioned instead of hydroxytamoxifen, pert_name hydroxytamoxifen suggests drug treatment but GSM characteristics mention TOT treatment instead	Excellent		GSE30931	NA	GSM766676|GSM766677|GSM766678	GSM766682|GSM766683|GSM766684	drug	Bortezomib
GSE4025	MCF-7 breast cancer cells with estrogen receptor beta	GSM92155|GSM92156|GSM92157	GSM92161|GSM92162|GSM92163	drug	hydroxytamoxifen(10nM, 24hr)	condition 1(-), condition 2(+), condition 3(-)	GSM characteristics mismatch: hydroxytamoxifen expected, but TOT found for pert_ids, Drug grouping correct, Perturbation details mismatch: hydroxytamoxifen expected, but TOT as pert_name in GSM details for pert_ids NA	Excellent		GSE31059	L-540	GSM769260|GSM769261|GSM769262	GSM769263|GSM769264|GSM769265	drug	Hodgkin lymphoma
GSE4028	ACI pituitary gland	GSM92200|GSM92201|GSM92202	GSM92203|GSM92204|GSM92205|GSM92206	drug	diethylstilbestrol(12 weeks)	condition 1(+), condition 2(+), condition 3(+)	NA, NA, NA	Excellent		GSE31280	NA	GSM775293|GSM775297|GSM775301	GSM775294|GSM775298|GSM775302	drug	Tretinoin
GSE4028	COP pituitary gland	GSM92207|GSM92208|GSM92209	GSM92210|GSM92211|GSM92212|GSM92213	drug	diethylstilbestrol(12 weeks)	condition 1(+), condition 2(+), condition 3(+)	NA, NA, NA	Excellent		GSE31280	F9 teratocarcinoma cells	GSM775291|GSM775295|GSM775299	GSM775292|GSM775296|GSM775300	drug	Tretinoin
GSE4028	BN pituitary gland	GSM92214|GSM92215|GSM92216	GSM92217|GSM92218|GSM92219|GSM92220	drug	diethylstilbestrol(12 weeks)	condition 1(+), condition 2(+), condition 3(+)		Excellent		GSE3140	Adult mononuclear cells - 5 ug/ml LPS	GSM70121|GSM70122|GSM70123	GSM70124|GSM71079|GSM71080	drug	Lipopolysaccharide
GSE4090	HUVEC	GSM93635|GSM93638|GSM93641|GSM93644|GSM93645|GSM93649|GSM93650	GSM93642|GSM93643	drug	Colchicine(1ug/ml, 30min)	condition 1(+), condition 2(+), condition 3(+)	NA, NA, NA	Excellent		GSE3140	Neonatal mononuclear cells (from cord blood incubated) - 5 ug/ml LPS	GSM71081|GSM71082|GSM71083	GSM71084|GSM71085|GSM71086	drug	Lipopolysaccharide
GSE4090	HUVEC	GSM93635|GSM93638|GSM93641|GSM93644|GSM93645|GSM93649|GSM93650	GSM93646	drug	Colchicine(100ng/ml, 120min)	condition 1(+), condition 2(+), condition 3(+)	NA, NA, NA	Excellent		GSE31432	SKOV3 ovarian cancer xenograft tumor	GSM780707|GSM780708|GSM780709|GSM780719|GSM780720|GSM780721	GSM780710|GSM780711|GSM780712|GSM780722|GSM780723|GSM780724	drug	Trastuzumab
GSE4090	HUVEC	GSM93635|GSM93638|GSM93641|GSM93644|GSM93645|GSM93649|GSM93650	GSM93647|GSM93639	drug	Colchicine(1ug/ml, 120min)	condition 1(+), condition 2(+), condition 3(+)	NA, NA, NA	Excellent		GSE31432	SKOV3 ovarian cancer xenograft tumor	GSM780707|GSM780708|GSM780709|GSM780719|GSM780720|GSM780721	GSM780713|GSM780714|GSM780715|GSM780725|GSM780726|GSM780727	drug	Pertuzumab
GSE4090	HUVEC	GSM93635|GSM93638|GSM93641|GSM93644|GSM93645|GSM93649|GSM93650	GSM93648	drug	Colchicine(100ng/ml, 12hr)	condition 1(+), condition 2(+), condition 3(+)	NA, NA, NA	Excellent		GSE31503	H4-II-E-C3 LIVER-derived cell line - 0.55 uM	GSM782280|GSM782281|GSM782291|GSM782292|GSM782302|GSM782303|GSM782313|GSM782314	GSM782289|GSM782300|GSM782311|GSM782322	drug	Cadmium dichloride
GSE4090	HUVEC	GSM93635|GSM93638|GSM93641|GSM93644|GSM93645|GSM93649|GSM93650	GSM93637|GSM93640	drug	Colchicine(1ug/ml, 12hr)	condition 1(+), condition 2(+), condition 3(+)		Excellent		GSE31503	H4-II-E-C3 LIVER-derived cell line - 0.2 uM	GSM782280|GSM782281|GSM782291|GSM782292|GSM782302|GSM782303|GSM782313|GSM782314	GSM782288|GSM782299|GSM782310|GSM782321	drug	Cadmium dichloride
GSE4090	HUVEC	GSM93635|GSM93638|GSM93641|GSM93644|GSM93645|GSM93649|GSM93650	GSM93636	drug	Colchicine(1ug/ml, 24hr)	condition 1(+), condition 2(+), condition 3(+)	NA, NA, NA	Excellent		GSE31503	H4-II-E-C3 LIVER-derived cell line - 10 uM	GSM782280|GSM782281|GSM782291|GSM782292|GSM782302|GSM782303|GSM782313|GSM782314	GSM782287|GSM782298|GSM782309|GSM782320	drug	Sodium dichromate
GSE4165	placenta	GSM95113|GSM95235|GSM95238	GSM95240|GSM95241|GSM95243	drug	dexamethasone(0.5 mg/kg, 3 days)	condition 1(+), condition 2(+), condition 3(+)	NA, NA, NA	Excellent		GSE31503	H4-II-E-C3 LIVER-derived cell line - 1 uM	GSM782280|GSM782281|GSM782291|GSM782292|GSM782302|GSM782303|GSM782313|GSM782314	GSM782286|GSM782297|GSM782308|GSM782319	drug	Sodium dichromate
GSE41827	HeLa	GSM1025049|GSM1025050|GSM1025051	GSM1025052|GSM1025053|GSM1025054	drug	Casiopeinas(Cas II-gly, 6h)	condition 1(+), condition 2(+), condition 3(+)	NA NA NA	Excellent		GSE31503	H4-II-E-C3 LIVER-derived cell line - 40 uM	GSM782280|GSM782281|GSM782291|GSM782292|GSM782302|GSM782303|GSM782313|GSM782314	GSM782282|GSM782293|GSM782304|GSM782315	drug	Nickel chloride
GSE41831	granulocytes	GSM1025129|GSM1025130|GSM1025131|GSM1025132|GSM1025133|GSM1025134|GSM1025135|GSM1025136|GSM1025137|GSM1025138|GSM1025139|GSM1025140|GSM1025141	GSM1025142|GSM1025143|GSM1025144|GSM1025145|GSM1025146|GSM1025147|GSM1025148|GSM1025149|GSM1025150|GSM1025151	drug	Methotrexate	condition 1(+), condition 2(+), condition 3(+)	NA, NA, NA	Excellent		GSE31503	H4-II-E-C3 LIVER-derived cell line - 1.2 uM	GSM782280|GSM782281|GSM782291|GSM782292|GSM782302|GSM782303|GSM782313|GSM782314	GSM782290|GSM782301|GSM782312|GSM782323	drug	Cadmium dichloride
GSE41831	granulocytes	GSM1025129|GSM1025130|GSM1025131|GSM1025132|GSM1025133|GSM1025134|GSM1025135|GSM1025136|GSM1025137|GSM1025138|GSM1025139|GSM1025140|GSM1025141	GSM1025152|GSM1025153|GSM1025154|GSM1025155|GSM1025156|GSM1025157|GSM1025158|GSM1025159|GSM1025160|GSM1025161|GSM1025162|GSM1025163	drug	Methotrexate and Etanercept	condition 1(+), condition 2(+), condition 3(+)	NA NA NA	Excellent		GSE31503	H4-II-E-C3 LIVER-derived cell line - 140 uM	GSM782280|GSM782281|GSM782291|GSM782292|GSM782302|GSM782303|GSM782313|GSM782314	GSM782283|GSM782294|GSM782305|GSM782316	drug	Nickel chloride
GSE41831	PBMC	GSM1025164|GSM1025165|GSM1025166|GSM1025167|GSM1025168|GSM1025169|GSM1025170|GSM1025171|GSM1025172|GSM1025173|GSM1025174|GSM1025175|GSM1025176|GSM1025177|GSM1025178	GSM1025179|GSM1025180|GSM1025181|GSM1025182|GSM1025183|GSM1025184|GSM1025185|GSM1025186|GSM1025187|GSM1025188|GSM1025189|GSM1025190|GSM1025191|GSM1025192	drug	Methotrexate	condition 1(+), condition 2(+), condition 3(+)		Excellent		GSE31503	H4-II-E-C3 LIVER-derived cell line - 400 uM	GSM782280|GSM782281|GSM782291|GSM782292|GSM782302|GSM782303|GSM782313|GSM782314	GSM782284|GSM782295|GSM782306|GSM782317	drug	Nickel chloride
GSE41831	PBMC	GSM1025164|GSM1025165|GSM1025166|GSM1025167|GSM1025168|GSM1025169|GSM1025170|GSM1025171|GSM1025172|GSM1025173|GSM1025174|GSM1025175|GSM1025176|GSM1025177|GSM1025178	GSM1025193|GSM1025194|GSM1025195|GSM1025196|GSM1025197|GSM1025198|GSM1025199|GSM1025200|GSM1025201|GSM1025202|GSM1025203|GSM1025204|GSM1025205|GSM1025206	drug	Methotrexate and Etanercept	condition 1(+), condition 2(+), condition 3(+)	NA, NA, NA	Excellent		GSE31668	Aortic valve interstitial cells	GSM786185|GSM786186|GSM786187	GSM786182|GSM786183|GSM786184	drug	Dapt
GSE42172	human lung large cell carcinoma cells	GSM1034057|GSM1034058|GSM1034059	GSM1034060|GSM1034061|GSM1034062	drug	Nicotine(5uM, 2 hours)	condition 1(+), condition 2(+), condition 3(+)	NA, NA, NA	Excellent		GSE3173	Liver	GSM71311|GSM71368|GSM71369|GSM71370	GSM71371|GSM71372|GSM71373|GSM71374	drug	3h-1,2-dithiole-3-thione
GSE42172	human lung large cell carcinoma cells	GSM1034057|GSM1034058|GSM1034059	GSM1034075|GSM1034076|GSM1034077	drug	Cisplatin(1uM, 2 hours)	condition 1(+), condition 2(+), condition 3(+)	NA, NA, NA	Excellent		GSE31773	CD4+	GSM788303|GSM788304|GSM788305|GSM788306|GSM788307|GSM788308|GSM788309|GSM788310	GSM788311|GSM788312|GSM788313|GSM788314|GSM788315|GSM788316|GSM788317|GSM788318	drug	Hydroxyzine
GSE42172	human lung large cell carcinoma cells	GSM1034057|GSM1034058|GSM1034059	GSM1034078|GSM1034079|GSM1034080	drug	Nicotine(5uM, 2 hours) and Cisplatin(1uM, 2 hours)	condition 1(+), condition 2(+), condition 3(-)	NA, NA, pert_name should only include one condition (either Nicotine or Cisplatin, not both)	Excellent		GSE3202	H720 cell line(lung cancer)	GSM71936|GSM71937|GSM71938	GSM71939|GSM71940|GSM71941	drug	Mk-886
GSE42172	human lung large cell carcinoma cells	GSM1034057|GSM1034058|GSM1034059	GSM1034081|GSM1034082|GSM1034083	drug	Cisplatin(1uM, 2 hours) and cigarette smoke extract	condition 1(+), condition 2(-), condition 3(+)	NA, The "type" indicates a drug treatment, however, both a drug (cisplatin) and a compound mixture (cigarette smoke extract) are present which does not comply with keeping the variable singular in terms of treatment type for the "drug" category, NA	Excellent		GSE3202	A549 cell line (lung cancer)	GSM75009|GSM75010|GSM75013|GSM75015	GSM75011|GSM75012|GSM75014|GSM75016	drug	Mk-886
GSE42172	human lung large cell carcinoma cells	GSM1034084|GSM1034085|GSM1034086	GSM1034087|GSM1034088|GSM1034089	drug	Nicotine(5uM, 24 hours)	condition 1(+), condition 2(+), condition 3(+)	NA, NA, NA	Excellent		GSE32161	MCF-7 breast cancer cells	GSM797427|GSM797430	GSM797428|GSM797431	drug	Tretinoin
GSE42172	human lung large cell carcinoma cells	GSM1034084|GSM1034085|GSM1034086	GSM1034102|GSM1034103|GSM1034104	drug	Cisplatin(1uM, 24 hours)	condition 1(+), condition 2(+), condition 3(+)	NA, NA, NA	Excellent		GSE32357	vastus lateralis muscle	GSM801199|GSM801201|GSM801202|GSM801204|GSM801206|GSM801208|GSM801211|GSM801212|GSM801214|GSM801216	GSM801198|GSM801200|GSM801203|GSM801205|GSM801207|GSM801209|GSM801210|GSM801213|GSM801215|GSM801217	drug	Resveratrol
GSE42172	human lung large cell carcinoma cells	GSM1034084|GSM1034085|GSM1034086	GSM1034105|GSM1034106|GSM1034107	drug	Nicotine(5uM, 24 hours) and Cisplatin(1uM, 24 hours)	condition 1(+), condition 2(+), condition 3(+)	NA, NA, NA	Excellent		GSE32473	skin	GSM803586|GSM803589|GSM803592|GSM803595|GSM803598|GSM803601|GSM803604|GSM803607|GSM803610|GSM803613	GSM803587|GSM803590|GSM803593|GSM803596|GSM803599|GSM803602|GSM803605|GSM803608|GSM803611|GSM803614	drug	Pimecrolimus
GSE42172	human lung large cell carcinoma cells	GSM1034084|GSM1034085|GSM1034086	GSM1034108|GSM1034109|GSM1034110	drug	Cisplatin(1uM, 24 hours) and cigarette smoke extract	condition 1(+), condition 2(+), condition 3(-)	NA, NA, pert_name includes cigarette smoke extract which is not a drug and introduces another variable that conflicts with the principle that all variables except one (the drug) should be kept constant	Excellent		GSE32536	NA	GSM806188|GSM806189|GSM806190|GSM806191|GSM806192|GSM806193|GSM806194|GSM806195	GSM806196|GSM806197|GSM806198|GSM806199|GSM806200|GSM806201|GSM806202|GSM806203	drug	Pioglitazone
GSE4262	Colon	GSM96781|GSM96782|GSM96783	GSM96784|GSM96785|GSM96786	drug	Quercetin(7mg)	condition 1(+), condition 2(+), condition 3(+)	NA, NA, NA	Excellent		GSE32569	Metastatic alveolar soft part sarcoma (ASPS) biopsies	GSM807204|GSM807206|GSM807208|GSM807210|GSM807212|GSM807214	GSM807203|GSM807205|GSM807207|GSM807209|GSM807211|GSM807213	drug	Cediranib
GSE4262	Colon	GSM96787|GSM96788|GSM96789	GSM96790|GSM96791|GSM96792	drug	Quercetin(7mg)	condition 1(+), condition 2(+), condition 3(+)	NA, NA, NA	Excellent		GSE3293	Gallbladders (from leptin-deficient obese females following daily treatment with 5 ug/g recombinant leptin for 4 weeks)	GSM74081|GSM74083|GSM74171|GSM74189	GSM74190|GSM74191|GSM74192|GSM74194	drug	Leptin
GSE4262	Ileum	GSM96861|GSM96862|GSM96863	GSM96864|GSM96865|GSM96866	drug	Quercetin(7mg)	condition 1(+), condition 2(+), condition 3(+)	NA, NA, NA	Excellent		GSE32994	mouse embryonic fibroblast cells (MEF cells)	GSM817298|GSM817299	GSM817296|GSM817297	drug	Vitamin c
GSE4262	Ileum	GSM96867|GSM96868|GSM96869	GSM96870|GSM96871|GSM96872	drug	Quercetin(7mg)	condition 1(+), condition 2(+), condition 3(+)	NA, NA, NA	Excellent		GSE32994	mouse embryonic fibroblast cells (MEF cells)	GSM817302|GSM817303	GSM817300|GSM817301	drug	Vitamin c
GSE4262	Jejunum	GSM96873|GSM96874|GSM96875	GSM96876|GSM96877|GSM96878	drug	Quercetin(7mg)	condition 1(+), condition 2(+), condition 3(+)	NA, NA, NA	Excellent		GSE32994	mouse embryonic fibroblast cells (MEF cells)	GSM817286|GSM817287	GSM817284|GSM817285	drug	Vitamin c
GSE4262	Jejunum	GSM96879|GSM96880|GSM96881	GSM96882|GSM96883|GSM96884	drug	Quercetin(7mg)	condition 1(+), condition 2(+), condition 3(+)	NA, NA, NA	Excellent		GSE32994	mouse embryonic fibroblast cells (MEF cells)	GSM817294|GSM817295	GSM817292|GSM817293	drug	Vitamin c
GSE4262	Liver	GSM96885|GSM96886|GSM96887	GSM96888|GSM96889|GSM96890	drug	Quercetin(7mg)	condition 1(+), condition 2(+), condition 3(+)	NA, NA, NA	Excellent		GSE32994	mouse embryonic fibroblast cells (MEF cells)	GSM817290|GSM817291	GSM817288|GSM817289	drug	Vitamin c
GSE4262	Liver	GSM96891|GSM96892|GSM96893	GSM96894|GSM96895|GSM96896	drug	Quercetin(7mg)	condition 1(+), condition 2(+), condition 3(+)	NA, NA, NA	Excellent		GSE3311	NA	GSM74493|GSM74494|GSM74495	GSM74496|GSM74497|GSM74498	drug	Ethanol
GSE42813	aorta	GSM478610|GSM478611	GSM1050380|GSM1050381	drug	vitamin E(2000 IU/kg diet, 7 months)	condition 1(-), condition 2(+), condition 3(-)	GSM details for control and perturbation groups do not align with their respective characteristics, Different genotypes between ctrl_ids and pert_ids (non-transgenic vs. APOE-deficient), The variable in both the experimental and control groups is not the drug itself due to genetic differences (non-transgenic vs. APOE-deficient), Incorrect pert_name due to genotype mismatch between pert_ids and ct…	Excellent		GSE3356	NA	GSM75876|GSM75877|GSM75878	GSM75879|GSM75880|GSM75881	drug	Metoprolol
GSE42872	Melanoma cell line	GSM1052615|GSM1052616|GSM1052617	GSM1052618|GSM1052619|GSM1052620	drug	Vemurafenib(10 μM, 24h)	condition 1(+), condition 2(+), condition 3(+)	NA, NA, NA	Excellent		GSE33606	hNHEPS Hepatocytes - 6 Hours after exposure with 0.1 &Icirc;&frac14;M	GSM830929|GSM830930|GSM830931	GSM830932|GSM830933|GSM830934|GSM830935	drug	Vx
GSE434	mIMCD3	GSM6603|GSM6605|GSM6607	GSM6604|GSM6606|GSM6623	drug	aldosterone(1 hour)	condition 1(+), condition 2(+), condition 3(+)	NA, NA, NA	Excellent		GSE33606	hNHEPS hepatocytes exposed to 10&Icirc;&frac14;M	GSM830925|GSM830926|GSM830927|GSM830928	GSM830936|GSM830937|GSM830938|GSM830939	drug	Vx
GSE43695	lung	GSM1068446|GSM1068447|GSM1068448	GSM1068449|GSM1068450|GSM1068451	drug	Bleomycin(0.075U/mouse, 5 days)	condition 1(+), condition 2(+), condition 3(+)	NA, NA, NA	Excellent		GSE33612	Human primary fibroblasts (IMR90) stably expressing H-RasV12	GSM831051|GSM831052|GSM831053	GSM831054|GSM831055|GSM831056	drug	Metformin
GSE43695	lung	GSM1068452|GSM1068453|GSM1068454	GSM1068455|GSM1068456|GSM1068457	drug	Bleomycin(0.075U/mouse, 5 days)	condition 1(+), condition 2(+), condition 3(+)	NA, NA, NA	Excellent		GSE33619	brain	GSM831337|GSM831338|GSM831339	GSM831340|GSM831341|GSM831342	drug	Methylphenidate
GSE4410	MCE301	GSM99411|GSM99416	GSM99413|GSM99417	drug	sodium butyrate(2 mM, 6 h)	condition 1(+), condition 2(+), condition 3(+)	NA, NA, NA	Excellent		GSE33658	Breast Cancer tumor core biopsies	GSM832390|GSM832392|GSM832394|GSM832396|GSM832398|GSM832400|GSM832402|GSM832404|GSM832406|GSM832408|GSM832410	GSM832391|GSM832393|GSM832395|GSM832397|GSM832399|GSM832401|GSM832403|GSM832405|GSM832407|GSM832409|GSM832411	drug	Anastrozole
GSE4410	MCE301	GSM99411|GSM99416	GSM99414|GSM99418	drug	sodium butyrate(2 mM, 12 h)	condition 1(+), condition 2(+), condition 3(+)	NA, NA, NA	Excellent		GSE34232	pancreas	GSM845195|GSM845196|GSM845197|GSM845198	GSM845203|GSM845204|GSM845205|GSM845206	drug	Tamoxifen
GSE4410	MCE301	GSM99411|GSM99416	GSM99415|GSM99419	drug	sodium butyrate(2 mM, 24 h)	condition 1(+), condition 2(+), condition 3(+)	NA, NA, NA	Excellent		GSE34299	HT29 and Colo205 parental colorectal cancer (CRC) cell lines	GSM846889|GSM846891	GSM846890|GSM846892	drug	Plx4720
GSE4420	subcutaneous fat	GSM99687|GSM99688|GSM99689|GSM99690	GSM99691|GSM99692|GSM99693|GSM99694	drug	Niacin bound chromium(10 mg/kg, 10 weeks)	condition 1(+), condition 2(+), condition 3(+)	NA, NA, NA	Excellent		GSE34313	NA	GSM847200|GSM847201|GSM847202|GSM847203	GSM847204|GSM847205|GSM847206	drug	Dexamethasone
GSE4514	Testis	GSM100951|GSM100952|GSM100953	GSM100966|GSM100967|GSM100968	drug	Mono-(2-ethylhexyl) phthalate(1g/kg, acute)	condition 1(+), condition 2(+), condition 3(+)	NA, NA, NA	Excellent		GSE34313	Airway smooth muscle cells	GSM847200|GSM847201|GSM847202|GSM847203	GSM847207|GSM847208|GSM847209	drug	Dexamethasone
GSE4514	Testis	GSM100955|GSM100956|GSM100957	GSM100969|GSM100970|GSM100971	drug	Mono-(2-ethylhexyl) phthalate(1g/kg, acute)	condition 1(+), condition 2(+), condition 3(+)	NA, NA, NA	Excellent		GSE34874	Colon (DSS - induced colitis)	GSM856810|GSM856811|GSM856812	GSM856816|GSM856817|GSM856818	drug	L-arginine
GSE4514	Testis	GSM100958|GSM100959|GSM100972	GSM100973|GSM100974|GSM100975	drug	Mono-(2-ethylhexyl) phthalate(1g/kg, acute)	condition 1(+), condition 2(+), condition 3(+)	NA, NA, NA	Excellent		GSE35011	stromal-vascular cells	GSM860622|GSM860623	GSM860626|GSM860627	drug	Rosiglitazone effect on prdm16-deficient inguinal white adipose tissue
GSE4514	Testis	GSM100960|GSM100961|GSM100962	GSM100976|GSM100977|GSM100978	drug	Mono-(2-ethylhexyl) phthalate(1g/kg, acute)	condition 1(+), condition 2(+), condition 3(+)	NA, NA, NA	Excellent		GSE35011	NA	GSM860620|GSM860621	GSM860622|GSM860623	drug	Rosiglitazone
GSE4514	Testis	GSM100963|GSM100964|GSM100965	GSM100979|GSM100980|GSM100981	drug	Mono-(2-ethylhexyl) phthalate(1g/kg, acute)	condition 1(+), condition 2(+), condition 3(+)	NA, NA, NA	Excellent		GSE35011	Stromal-vascular cells (PRDM16-deficient inguinal white adipose tissue)	GSM860624|GSM860625	GSM860626|GSM860627	drug	Rosiglitazone
GSE45804	breast cancer cells	GSM1115765|GSM1115767|GSM1115769	GSM1115766|GSM1115768|GSM1115770	drug	Lacciac Acid A(200 uM, 5 days)	condition 1(+), condition 2(+), condition 3(+)		Excellent		GSE35765	cortical pyramidal cells	GSM874591|GSM874592|GSM874594	GSM874589|GSM874590|GSM874593	drug	Fluoxetine
GSE46319	Oct4-GiP ES cells	GSM1128601|GSM1128602|GSM1128603	GSM1128604|GSM1128605|GSM1128606	drug	L-ascorbic acid 2-phosphate(200 μg/ml, 72 hours)	condition 1(+), condition 2(+), condition 3(+)	NA, NA, NA	Excellent		GSE35961	liver	GSM878116|GSM878117|GSM878118|GSM878119|GSM878120|GSM878121|GSM878122|GSM878123	GSM878124|GSM878125|GSM878126|GSM878127	drug	Metformin
GSE46410	kidney	GSM1129870|GSM1129872|GSM1129874|GSM1129876|GSM1129878|GSM1129880	GSM1129871|GSM1129873|GSM1129875|GSM1129877|GSM1129879|GSM1129881	drug	Colistin(16 mg/kg/day, 72 hours)	condition 1(+), condition 2(+), condition 3(+)	NA, NA, NA	Excellent		GSE35972	TOV112D	GSM878200|GSM878201|GSM878202	GSM878203|GSM878204|GSM878205	drug	Nsc319726
GSE4668	MCF7/BUS	GSM105292|GSM105293|GSM105294|GSM105295|GSM105296	GSM105297|GSM105298|GSM105299|GSM105300|GSM105301	drug	17beta-estradiol(10 pM, 48 hours)	condition 1(+), condition 2(+), condition 3(+)	NA, NA, NA	Excellent		GSE3598	Lymphoblastoid cell line (Bleomycin-insensitive)	GSM81940|GSM81942|GSM81948|GSM81950|GSM81954|GSM81956|GSM81958	GSM81941|GSM81943|GSM81949|GSM81951|GSM81955|GSM81957|GSM81959	drug	Bleomycin
GSE4668	MCF7/BUS	GSM105292|GSM105293|GSM105294|GSM105295|GSM105296	GSM105302|GSM105303|GSM105304|GSM105305|GSM105306	drug	17beta-estradiol(30 pM, 48 hours)	condition 1(+), condition 2(+), condition 3(+)	NA, NA, NA	Excellent		GSE3598	Lymphoblastoid cell line (Bleomycin-sensitive)	GSM81933|GSM81935|GSM81938|GSM81944|GSM81946|GSM81952|GSM81960	GSM81934|GSM81936|GSM81937|GSM81939|GSM81945|GSM81947|GSM81953	drug	Bleomycin
GSE4668	MCF7/BUS	GSM105292|GSM105293|GSM105294|GSM105295|GSM105296	GSM105307|GSM105308|GSM105309|GSM105310|GSM105311	drug	17beta-estradiol(60 pM, 48 hours)	condition 1(+), condition 2(+), condition 3(+)	NA, NA, NA	Excellent		GSE36177	whole-blood leukocytes	GSM882390|GSM882392|GSM882394|GSM882396|GSM882398|GSM882400|GSM882402	GSM882404|GSM882406|GSM882408|GSM882410|GSM882412|GSM882414|GSM882416|GSM882418	drug	Etanercept
GSE4668	MCF7/BUS	GSM105292|GSM105293|GSM105294|GSM105295|GSM105296	GSM105312|GSM105313|GSM105314|GSM105315|GSM105316	drug	17beta-estradiol(100 pM, 48 hours)	condition 1(+), condition 2(+), condition 3(+)	NA, NA, NA	Excellent		GSE36177	whole-blood leukocytes	GSM882389|GSM882391|GSM882393|GSM882395|GSM882397|GSM882399|GSM882401	GSM882403|GSM882405|GSM882407|GSM882409|GSM882411|GSM882413|GSM882415|GSM882417	drug	Etanercept
GSE4768	fibroblast	GSM106152|GSM106154|GSM106156	GSM106151|GSM106153|GSM106155	drug	5-aza-2'-deoxycytidine(5uM, 96 hours)	condition 1(+), condition 2(+), condition 3(+)	NA, NA, NA	Excellent		GSE3644	Pancreas	GSM84549|GSM84550|GSM84551	GSM84552|GSM84553|GSM84554	drug	Caerulein
GSE4768	osteoblast	GSM107797|GSM107798|GSM107799	GSM107794|GSM107795|GSM107796	drug	5-aza-2'-deoxycytidine(5uM, 96 hours)	condition 1(+), condition 2(+), condition 3(+)	NA, NA, NA	Excellent		GSE3644	Pancreas (Mist1 knockouts)	GSM84555|GSM84556|GSM84557	GSM84558|GSM84559|GSM84560	drug	Caerulein
GSE4768	chondrocyte	GSM107800|GSM107801|GSM107802	GSM107803|GSM107804|GSM107805	drug	5-aza-2'-deoxycytidine(5uM, 72 hours)	condition 1(+), condition 2(+), condition 3(+)		Excellent		GSE367	Hypothalamus - 3 Hours	GSM5433|GSM5434	GSM5415|GSM5418	drug	Lipopolysaccharide
GSE48100	pituitary	GSM1168486|GSM1168487|GSM1168488	GSM1168489|GSM1168490|GSM1168491	drug	2,3,7,8-tetrachlorodibenzo-p-dioxin(1 μg/kg, duration not specified)	condition 1(+), condition 2(+), condition 3(+)	NA, NA, NA	Excellent		GSE367	Hypothalamus - 1 Hour	GSM5419|GSM5421	GSM5429|GSM5430	drug	Lipopolysaccharide
GSE48100	hypothalamus	GSM1168492|GSM1168493|GSM1168494	GSM1168495|GSM1168496|GSM1168497	drug	2,3,7,8-tetrachlorodibenzo-p-dioxin(1 μg/kg, duration not specified)	condition 1(+), condition 2(+), condition 3(+)	NA, NA, NA	Excellent		GSE36875	hearts from obese diabetic C57BL/KsJ-db/db mice	GSM904679|GSM904680|GSM904681|GSM904682|GSM904683	GSM904684|GSM904685|GSM904686|GSM904687|GSM904688	drug	Rosiglitazone
GSE484	Murine Lung	GSM4141|GSM4142	GSM4139|GSM4140	drug	Dexamethasone	condition 1(+), condition 2(+), condition 3(+)	NA, NA, NA	Excellent		GSE36930	PBMC (peripheral blood mononuclear cells)	GSM906497|GSM906498|GSM906499|GSM906500|GSM906501|GSM906502	GSM906515|GSM906516|GSM906517|GSM906518|GSM906519|GSM906520	drug	Resveratrol
GSE484	Murine Lung	GSM4141|GSM4142	GSM4143|GSM4144	drug	All-trans retinoic acid	condition 1(+), condition 2(+), condition 3(+)	NA, NA, NA	Excellent		GSE36930	peripheral blood mononuclear cells (PBMCs)	GSM906491|GSM906492|GSM906493|GSM906494|GSM906495|GSM906496	GSM906509|GSM906510|GSM906511|GSM906512|GSM906513|GSM906514	drug	Resveratrol
GSE484	Murine Lung	GSM4143|GSM4144	GSM4145|GSM4146	drug	Dexamethasone+All-trans retinoic acid	condition 1(+), condition 2(+), condition 3(+)	NA, NA, NA	Excellent		GSE3737	PC-3 prostate cancer cells	GSM86079|GSM86080|GSM86081|GSM86082	GSM86083|GSM86084|GSM86085|GSM86086	drug	Arachidonic acid
GSE4873	molar tooth germ	GSM109312|GSM109590	GSM109592|GSM109593	drug	2,3,7,8-tetrachlorodibenzo-p-dioxin(1 µM, 24h)	condition 1(+), condition 2(+), condition 3(+)	NA, NA, NA	Excellent		GSE3737	PC3 prostate cancer cell line	GSM86079|GSM86081	GSM86085|GSM86086	drug	Arachidonic acid
GSE490	Rat skeletal muscle	GSM5047|GSM5048|GSM5049|GSM5071	Methylprednisolone	Drug	Methylprednisolone	condition 1(-), condition 2(+), condition 3(-)	Control IDs do not align with their GSM characteristics as no equivalent perturbation IDs are provided, The same types of samples are grouped in one grid cell, Pert_name "Methylprednisolone" suggests a drug but no specific details like dosage, and duration are provided nor perturbation IDs to compare with ctrl_ids	Excellent		GSE37441	SW1736 thyroid cancer cell line (vemurafenib-refractory cell line) - 6 Hours	GSM919379|GSM919380|GSM919381	GSM919385|GSM919386|GSM919387	drug	Vemurafenib
GSE490	Rat skeletal muscle	GSM5047|GSM5048|GSM5049|GSM5071	GSM5072|GSM5073|GSM5074	Drug	Methylprednisolone	condition 1(+), condition 2(+), condition 3(+)	NA, NA, NA	Excellent		GSE37441	SW1736 thyroid cancer cell line (vemurafenib-refractory cell line) - 48 Hours	GSM919379|GSM919380|GSM919381	GSM919388|GSM919389|GSM919390	drug	Vemurafenib
GSE490	Rat skeletal muscle	GSM5047|GSM5048|GSM5049|GSM5071	GSM5075|GSM5076|GSM5077	Drug	Methylprednisolone	condition 1(+), condition 2(+), condition 3(+)	NA, NA, NA	Excellent		GSE37441	SK-MEL-28 melanoma cell line (vemurafenib sensitive cell line) - 1 Hour	GSM919367|GSM919368|GSM919369	GSM919370|GSM919371|GSM919372	drug	Vemurafenib
GSE490	Rat skeletal muscle	GSM5047|GSM5048|GSM5049|GSM5071	GSM5177|GSM5178|GSM5179	Drug	Methylprednisolone	condition 1(+), condition 2(+), condition 3(+)		Excellent		GSE37441	SK-MEL-28 melanoma cell line (vemurafenib sensitive cell line) - 6 Hours	GSM919367|GSM919368|GSM919369	GSM919373|GSM919374|GSM919375	drug	Vemurafenib
GSE490	Rat skeletal muscle	GSM5047|GSM5048|GSM5049|GSM5071	GSM5180|GSM5181|GSM5182	Drug	Methylprednisolone	condition 1(+), condition 2(+), condition 3(+)	NA, NA, NA	Excellent		GSE37441	SK-MEL-28 melanoma cell line (vemurafenib sensitive cell line) - 48 Hours	GSM919367|GSM919368|GSM919369	GSM919376|GSM919377|GSM919378	drug	Vemurafenib
GSE490	Rat skeletal muscle	GSM5047|GSM5048|GSM5049|GSM5071	GSM5183|GSM5184|GSM5185	Drug	Methylprednisolone	condition 1(+), condition 2(+), condition 3(+)	NA, NA, NA	Excellent		GSE37441	SW1736 thyroid cancer cell line (vemurafenib-refractory cell line) - 1 Hour	GSM919379|GSM919380|GSM919381	GSM919382|GSM919383|GSM919384	drug	Vemurafenib
GSE490	Rat skeletal muscle	GSM5047|GSM5048|GSM5049|GSM5071	GSM5186|GSM5187	Drug	Methylprednisolone	condition 1(-), condition 2(+), condition 3(-)	ctrl_ids and pert_ids are not from the same time points, Cells from the same sample type (Rat skeletal muscle) are grouped correctly, Pert_name indicates drug, cell_type correct, but does not specify dose or duration	Excellent		GSE37618	hippocampal CA1 region	GSM923289|GSM923290|GSM923291|GSM923292|GSM923293|GSM923294|GSM923295|GSM923296|GSM923297|GSM923298	GSM923299|GSM923300|GSM923301|GSM923302|GSM923303|GSM923304|GSM923305|GSM923306|GSM923307	drug	Corticosterone
GSE490	Rat skeletal muscle	GSM5047|GSM5048|GSM5049|GSM5071	GSM5188|GSM5189|GSM5190	Drug	Methylprednisolone	condition 1(+), condition 2(+), condition 3(+)	NA, NA, NA	Excellent		GSE37676	Mc3T3-E1 osteoblast (OB) cell line (50ug of ascorbic acid for 5 days)	GSM925429|GSM925430|GSM925431	GSM925432|GSM925433|GSM925434	drug	Ascorbic acid
GSE490	Rat skeletal muscle	GSM5047|GSM5048|GSM5049|GSM5071	GSM5191|GSM5192|GSM5193	Drug	Methylprednisolone	condition 1(+), condition 2(+), condition 3(+)	NA, NA, NA	Excellent		GSE37874	No Data	GSM929282|GSM929283|GSM929284|GSM929288|GSM929289|GSM929290	GSM929285|GSM929286|GSM929287|GSM929291|GSM929292|GSM929293	drug	Acetaminophen
GSE490	Rat skeletal muscle	GSM5047|GSM5048|GSM5049|GSM5071	GSM5194|GSM5195|GSM5196	Drug	Methylprednisolone	condition 1(+), condition 2(+), condition 3(+)	NA, NA, NA	Excellent		GSE37874	Liver	GSM929282|GSM929283|GSM929284	GSM929285|GSM929286|GSM929287	drug	Acetaminophen
GSE490	Rat skeletal muscle	GSM5047|GSM5048|GSM5049|GSM5071	GSM5197|GSM5198|GSM5199	Drug	Methylprednisolone	condition 1(-), condition 2(+), condition 3(+)	Perturbations do not align with control conditions regarding duration after administration (indicated by labels such as Ctr versus 48h), which does not match the principle of controlling variables. For a proper match, both control and perturbation groups should have the same time reference,NA,NA	Excellent		GSE38136	liver	GSM935660|GSM935661|GSM935662|GSM935663|GSM935664|GSM935665	GSM935666|GSM935667|GSM935668|GSM935669|GSM935670|GSM935671	drug	Quercetin
GSE490	Rat skeletal muscle	GSM5047|GSM5048|GSM5049|GSM5071	GSM5200|GSM5201|GSM5202	Drug	Methylprednisolone	condition 1(+), condition 2(+), condition 3(+)	NA, NA, NA	Excellent		GSE38136	liver	GSM935660|GSM935661|GSM935662|GSM935663|GSM935664|GSM935665	GSM935678|GSM935679|GSM935680|GSM935681|GSM935682|GSM935683	drug	Quercetin
GSE490	Rat skeletal muscle	GSM5047|GSM5048|GSM5049|GSM5071	GSM5203|GSM5204|GSM5205	Drug	Methylprednisolone	condition 1(+), condition 2(+), condition 3(+)	NA, NA, NA	Excellent		GSE38141	liver (Western diet)	GSM935760|GSM935761|GSM935762|GSM935763|GSM935764|GSM935765	GSM935766|GSM935767|GSM935768|GSM935769|GSM935770|GSM935771	drug	Quercetin
GSE490	Rat skeletal muscle	GSM5047|GSM5048|GSM5049|GSM5071	GSM5206|GSM5207|GSM5208	Drug	Methylprednisolone	condition 1(+), condition 2(+), condition 3(+)	NA, NA, NA	Excellent		GSE38215	Islets of Balb/c mice	GSM936823|GSM936824|GSM936825	GSM936826|GSM936827	drug	Streptozocin
GSE490	Rat skeletal muscle	GSM5047|GSM5048|GSM5049|GSM5071	GSM5209|GSM5210|GSM5211	Drug	Methylprednisolone	condition 1(+), condition 2(+), condition 3(+)	NA, NA, NA	Excellent		GSE38376	SKBR3 parental and resistant (SKBR3-R) cell lines	GSM940879|GSM940880|GSM940881	GSM940888|GSM940889|GSM940890	drug	Lapatinib
GSE490	Rat skeletal muscle	GSM5047|GSM5048|GSM5049|GSM5071	GSM5212|GSM5213|GSM5214	Drug	Methylprednisolone	condition 1(+), condition 2(+), condition 3(+)	NA, NA, NA	Excellent		GSE38376	lapatinib-sensitive ErbB2-positive cells treated with 1 uM lapatinib	GSM940873|GSM940874|GSM940875	GSM940879|GSM940880|GSM940881	drug	Lapatinib
GSE490	Rat skeletal muscle	GSM5047|GSM5048|GSM5049|GSM5071	GSM5215|GSM5216|GSM5217	Drug	Methylprednisolone	condition 1(+), condition 2(+), condition 3(+)	NA, NA, NA	Excellent		GSE38376	lapatinib-resistant ErbB2-positive cells treated with 0.1 uM lapatinib	GSM940882|GSM940883|GSM940884	GSM940885|GSM940886|GSM940887	drug	Lapatinib
GSE5007	HL60 cell line	GSM112915|GSM112916|GSM112918	GSM112919|GSM112920|GSM112921	drug	Tretinoin(1µM, 5 days)	condition 1(+), condition 2(+), condition 3(+)	NA, NA, NA	Excellent		GSE38376	lapatinib-sensitive ErbB2-positive cells treated with 0.1 uM lapatinib	GSM940873|GSM940874|GSM940875	GSM940876|GSM940877|GSM940878	drug	Lapatinib
GSE5023	human fetal astrocyes	GSM113365|GSM113366|GSM113367	GSM113368|GSM113369|GSM113370	drug	cyfluthrin(25 uM, 7 days)	condition 1(+), condition 2(+), condition 3(+)	NA, NA, NA	Excellent		GSE38376	lapatinib-resistant ErbB2-positive cells treated with 1 uM lapatinib	GSM940882|GSM940883|GSM940884	GSM940888|GSM940889|GSM940890	drug	Lapatinib
GSE5023	human fetal astrocyes	GSM113365|GSM113366|GSM113367	GSM113371|GSM113372|GSM113373	drug	chlorpyrifos(25 uM, 7 days)	condition 1(+), condition 2(+), condition 3(+)	NA, NA, NA	Excellent		GSE38376	lapatinib sensitive and lapatinib resistant ErbB2-positive breast cancer cells	GSM940876|GSM940877|GSM940878	GSM940885|GSM940886|GSM940887	drug	Lapatinib
GSE50382	hippocampus	GSM1217777|GSM1217782|GSM1217785	GSM1217776|GSM1217781|GSM1217784	drug	Morphine	condition 1(+), condition 2(+), condition 3(+)	NA, NA, NA	Excellent		GSE3846	NA	GSM87870|GSM87875|GSM87903|GSM87912|GSM87940	GSM87865|GSM87889|GSM87898|GSM87915|GSM87936|GSM87945	drug	Ethanol
GSE50382	hippocampus	GSM1217777|GSM1217782|GSM1217785	GSM1217778|GSM1217786|GSM1217789	drug	Morphine	condition 1(+), condition 2(+), condition 3(+)	NA, NA, NA	Excellent		GSE38713	colon	GSM948552|GSM948553|GSM948554|GSM948555|GSM948556|GSM948557|GSM948558|GSM948559|GSM948560	GSM948567|GSM948568|GSM948570|GSM948572|GSM948577|GSM948578|GSM948581|GSM948582|GSM948588	drug	Mesalazine
GSE50649	COLO829	GSM1225717|GSM1225718	GSM1225719|GSM1225720	drug	Vemurafenib	condition 1(-), condition 2(+), condition 3(-)	GSM mismatch for perturbations and controls, Control group lists control agent instead of DMSO, pert_name mentions Vemurafenib instead of BRAF inhibitor PL032 (Vemurafenib)	Excellent		GSE38713	Colon	GSM948585|GSM948586	GSM948573|GSM948575|GSM948579|GSM948583|GSM948589|GSM948590|GSM948591|GSM948592	drug	Azathioprine
GSE50649	COLO829	GSM1225721|GSM1225722	GSM1225723|GSM1225724	drug	Vemurafenib	condition 1(+), condition 2(+), condition 3(+)	NA, NA, NA	Excellent		GSE38713	Colon	GSM948585|GSM948586	GSM948571|GSM948577|GSM948581|GSM948588	drug	Mesalazine
GSE5080	astrocytes from second trimester human fetal brains	GSM113365|GSM113366|GSM113367	GSM113374|GSM113375|GSM113376	drug	Harmane(1uM, 7 days)	condition 1(+), condition 2(+), condition 3(+)	NA, NA, NA	Excellent		GSE39192	SLM2 melanoma cells	GSM957759|GSM957763	GSM957760|GSM957764	drug	Sorafenib
GSE51163	NRK-52E	GSM1239928|GSM1239929|GSM1239930	GSM1239925|GSM1239926|GSM1239927	drug	Monuron(250µM, 6h)	condition 1(+), condition 2(+), condition 3(+)	NA, NA, NA	Excellent		GSE3952	liver b	GSM89873|GSM89875|GSM89878|GSM89881	GSM89858|GSM89861|GSM89864|GSM89867	drug	Alitretinoin
GSE51163	NRK-52E	GSM1239934|GSM1239935|GSM1239936	GSM1239931|GSM1239932|GSM1239933	drug	Monuron(250µM, 24h)	condition 1(+), condition 2(+), condition 3(+)	NA, NA, NA	Excellent		GSE3952	MAMMARY GLAND from Sprague Dawleys	GSM89874|GSM89877|GSM89880|GSM90169	GSM89845|GSM89848|GSM89872	drug	Fenretinide
GSE51163	NRK-52E	GSM1239940|GSM1239941|GSM1239942	GSM1239937|GSM1239938|GSM1239939	drug	Monuron(250µM, 72h)	condition 1(+), condition 2(+), condition 3(+)	NA, NA, NA	Excellent		GSE3952	LUNG from Sprague Dawleys	GSM89876|GSM89879|GSM90168	GSM89850|GSM89853|GSM89856	drug	Bexarotene
GSE51163	Kidney	GSM1239947|GSM1239948|GSM1239949|GSM1239950	GSM1239943|GSM1239944|GSM1239945|GSM1239946	drug	Monuron(40mg/kg body weight on day 1 and 400mg/kg body weight on days 2 and 3, 72h)	condition 1(+), condition 2(+), condition 3(+)	NA, NA, NA	Excellent		GSE3952	LUNG from Sprague Dawleys	GSM89876|GSM89879|GSM90168	GSM89842|GSM89844|GSM89847|GSM89871	drug	Fenretinide
GSE51163	Liver	GSM1239955|GSM1239956|GSM1239957|GSM1239958	GSM1239951|GSM1239952|GSM1239953|GSM1239954	drug	Monuron(40mg/kg body weight on day 1 and 400mg/kg body weight on days 2 and 3, 72h)	condition 1(+), condition 2(+), condition 3(+)	NA, NA, NA	Excellent		GSE3952	LIVER from Sprague Dawleys	GSM89873|GSM89875|GSM89878|GSM89881	GSM89849|GSM89852|GSM89855	drug	Bexarotene
GSE51207	MH1C1	GSM1240490|GSM1240493|GSM1240496|GSM1240499	GSM1240491|GSM1240494|GSM1240497|GSM1240500	drug	Cobalt chloride(160 µM, 24 h)	condition 1(+), condition 2(+), condition 3(+)	NA, NA, NA	Excellent		GSE3952	MAMMARY GLAND from Sprague Dawleys	GSM89874|GSM89877|GSM89880|GSM90169	GSM89851|GSM89854|GSM89857	drug	Bexarotene
GSE51207	MH1C1	GSM1240490|GSM1240493|GSM1240496|GSM1240499	GSM1240492|GSM1240495|GSM1240498|GSM1240501	drug	Cobalt chloride(310 µM, 24 h)	condition 1(+), condition 2(+), condition 3(+)	NA, NA, NA	Excellent		GSE3952	lung	GSM89876|GSM89879|GSM90168	GSM89859|GSM89862|GSM89865|GSM89868	drug	Alitretinoin
GSE51207	H4-II-E-C3	GSM1240502|GSM1240505|GSM1240508|GSM1240511	GSM1240503|GSM1240506|GSM1240509|GSM1240512	drug	Cobalt chloride(29 µM, 24 h)	condition 1(+), condition 2(+), condition 3(+)	NA, NA, NA	Excellent		GSE3952	mammary gland	GSM89874|GSM89877|GSM89880|GSM90169	GSM89860|GSM89863|GSM89866|GSM89869	drug	Alitretinoin
GSE51207	H4-II-E-C3	GSM1240502|GSM1240505|GSM1240508|GSM1240511	GSM1240504|GSM1240507|GSM1240510|GSM1240513	drug	Cobalt chloride(62 µM, 24 h)	condition 1(+), condition 2(+), condition 3(+)	NA, NA, NA	Excellent		GSE3952	LIVER from Sprague Dawleys	GSM89873|GSM89875|GSM89878|GSM89881	GSM89841|GSM89843|GSM89846|GSM89870	drug	Fenretinide
GSE5145	human bronchial smooth muscle cells	GSM116104|GSM116105|GSM116106	GSM116101|GSM116102|GSM116103	drug	1alpha,25-Dihydroxyvitamin D3(100nM, 24h)	condition 1(+), condition 2(+), condition 3(+)	NA, NA, NA	Excellent		GSE39752	Liver tissue	GSM978535|GSM978536|GSM978537|GSM978538|GSM978539|GSM978540|GSM978541	GSM978542|GSM978543|GSM978544|GSM978545|GSM978546|GSM978547	drug	Streptozocin
GSE51698	Tumor Associated Macrophages (TAMs)	GSM1250711|GSM1250712	GSM1250713|GSM1250714	drug	Imatinib(NA, 2 weeks)	condition 1(+), condition 2(+), condition 3(+)	NA, NA, NA	Excellent		GSE39752	Liver	GSM978535|GSM978536|GSM978537|GSM978538|GSM978539	GSM978543|GSM978544|GSM978545|GSM978546|GSM978547	drug	Insulin regular
GSE5230	HepG2	GSM118418|GSM118419|GSM118420|GSM118421	GSM118422|GSM118423|GSM118424|GSM118425	drug	5-aza-2'-deoxycytidine	condition 1(+), condition 2(+), condition 3(+)	NA, NA, NA	Excellent		GSE39843	epithelial lung cells	GSM980285|GSM980286|GSM980287	GSM980288|GSM980289|GSM980290	drug	2,3-dimethoxy-1,4-naphtoquinone (dmnq)
GSE5230	HepG2	GSM118418|GSM118419|GSM118420|GSM118421	GSM118426|GSM118427|GSM118428|GSM118429	drug	Trichostatin A	condition 1(+), condition 2(+), condition 3(+)	NA, NA, NA	Excellent		GSE39843	epithelial lung cells	GSM980291|GSM980292|GSM980293	GSM980294|GSM980295|GSM980296	drug	2,3-dimethoxy-1,4-naphtoquinone (dmnq)
GSE5230	HepG2	GSM118418|GSM118419|GSM118420|GSM118421	GSM118430|GSM118431|GSM118432|GSM118433	drug	5-aza-2'-deoxycytidine plus Trichostatin A	condition 1(+), condition 2(+), condition 3(+)	NA, NA, NA	Excellent		GSE4025	NA	GSM92147|GSM92148	GSM92152|GSM92153|GSM92154	drug	Tamoxifen
GSE52452	malignant urothelial cells	GSM1267150|GSM1267151|GSM1267152	GSM1267153|GSM1267154|GSM1267155	drug	PD173074(100nM, 48 hrs)	condition 1(+), condition 2(+), condition 3(+)	NA, NA, NA	Excellent		GSE4028	aci	GSM92200|GSM92201|GSM92202	GSM92203|GSM92204|GSM92205|GSM92206	drug	Diethylstilbestrol
GSE52452	malignant urothelial cells	GSM1267153|GSM1267154|GSM1267155	GSM1267156|GSM1267157|GSM1267158	drug	PD173074(100nM, 48 hrs)	condition 1(-), condition 2(+), condition 3(-)	The control and perturbation groups are mismatched in terms of siRNA treatment, due to different transfections (Control siRNA vs. TAK1 siRNA), NA, The cell_type and pert_name match; however, the transfection with TAK1 siRNA in the perturbation group indicates a different condition from the control group, which received Control siRNA. The correct pert_name should reflect the additional variable of…	Excellent		GSE4028	brown norway	GSM92214|GSM92215|GSM92216	GSM92217|GSM92218|GSM92219|GSM92220	drug	Diethylstilbestrol
GSE52644	liver	GSM1273512|GSM1273513|GSM1273514|GSM1273515|GSM1273525|GSM1273526|GSM1273527	GSM1273500|GSM1273501|GSM1273502|GSM1273503|GSM1273522|GSM1273523|GSM1273524	drug	Ethanol(unknown, 5 weeks)	condition 1(-), condition 2(+), condition 3(-)	GSM details mismatch between control and perturbation groups (genotype variations not consistent), Type classification correct, Pert_name incorrectly includes different genotypes in groups (CAR deficient mice should be separated from WT)	Excellent		GSE4028	copenhagen	GSM92207|GSM92208|GSM92209	GSM92210|GSM92211|GSM92212|GSM92213	drug	Diethylstilbestrol
GSE52644	liver	GSM1273512|GSM1273513|GSM1273514|GSM1273515	GSM1273504|GSM1273505|GSM1273506|GSM1273507	drug	trans-Resveratrol(50 mg/kg, 5 weeks)	condition 1(+), condition 2(+), condition 3(+)	NA, NA, NA	Excellent		GSE40849	dorsal skin	GSM1003251|GSM1003252|GSM1003253	GSM1003248|GSM1003249|GSM1003250	drug	Phorbol ester 12-o-tetradecanoylphorbol-13-acetate (tpa)
GSE52644	liver	GSM1273512|GSM1273513|GSM1273514|GSM1273515	GSM1273508|GSM1273509|GSM1273510|GSM1273511	drug	Ellagic Acid(50 mg/kg, 5 weeks)	condition 1(+), condition 2(+), condition 3(+)	NA, NA, NA	Excellent		GSE40885	lung subsegment	GSM1004101|GSM1004103|GSM1004105|GSM1004107|GSM1004109|GSM1004111|GSM1004113	GSM1004102|GSM1004104|GSM1004106|GSM1004108|GSM1004110|GSM1004112|GSM1004114	drug	Lipopolysaccharide
GSE52644	liver	GSM1273525|GSM1273526|GSM1273527	GSM1273516|GSM1273517|GSM1273518	drug	trans-Resveratrol(50 mg/kg, 5 weeks)	condition 1(+), condition 2(+), condition 3(+)	NA, NA, NA	Excellent		GSE4090	NA	GSM93641|GSM93644	GSM93637|GSM93640	drug	Colchicine
GSE52644	liver	GSM1273525|GSM1273526|GSM1273527	GSM1273519|GSM1273520|GSM1273521	drug	Ellagic Acid(50 mg/kg, 5 weeks)	condition 1(+), condition 2(+), condition 3(+)	NA, NA, NA	Excellent		GSE41035	RT112 cancer cell line (FGFR3 knocked down with shRNA 2-4)	GSM1007032|GSM1007033|GSM1007046	GSM1007035|GSM1007036|GSM1007049	drug	Doxycycline
GSE52711	Hematopoietic stem cells	GSM1274470|GSM1274471|GSM1274472	GSM1274473|GSM1274474|GSM1274475	drug	Estradiol(1 week)	condition 1(+), condition 2(+), condition 3(+)	NA, NA, NA	Excellent		GSE41035	RT112 cancer cell line (FGFR3 knocked down with shRNA 4-1)	GSM1007032|GSM1007033|GSM1007046	GSM1007038|GSM1007039|GSM1007052	drug	Doxycycline
GSE52711	Hematopoietic stem cells	GSM1274476|GSM1274477|GSM1274478	GSM1274479|GSM1274480|GSM1274481	drug	Estradiol(1 week)	condition 1(+), condition 2(+), condition 3(+)	NA, NA, NA	Excellent		GSE41035	RT112 cancer cell line (FGFR3 knocked down with shRNA 6-16)	GSM1007032|GSM1007033|GSM1007046	GSM1007041|GSM1007042|GSM1007055	drug	Doxycycline
GSE52819	THP-1	GSM1276660|GSM1276661|GSM1276662	GSM1276663|GSM1276664|GSM1276665	drug	1,25-dihydroxyvitamin D(10^-7 M, 24 hours)	condition 1(+), condition 2(+), condition 3(+)	NA, NA, NA	Excellent		GSE41168	muscle	GSM1009750|GSM1009754|GSM1009758|GSM1009762|GSM1009766|GSM1009770|GSM1009774|GSM1009780|GSM1009786|GSM1009790|GSM1009794|GSM1009798|GSM1009802|GSM1009808|GSM1009814|GSM1009818|GSM1009822|GSM1009826|GSM1009830|GSM1009834|GSM1009838|GSM1009842|GSM1009846|GSM1009850|GSM1009852|GSM1009856|GSM1009860|GSM1009864|GSM1009868|GSM1009870|GSM1009876|GSM1009880|GSM1009884|GSM1009888	GSM1009763|GSM1009793|GSM1009815|GSM1009823|GSM1009831|GSM1009839|GSM1009847|GSM1009857|GSM1009889	drug	Resveratrol
GSE52819	THP-1	GSM1276666|GSM1276667|GSM1276668	GSM1276669|GSM1276670|GSM1276671	drug	1,25-dihydroxyvitamin D(10^-7 M, 24 hours)	condition 1(+), condition 2(+), condition 3(+)	NA, NA, NA	Excellent		GSE41168	Adipose	GSM1009752|GSM1009756|GSM1009760|GSM1009764|GSM1009768|GSM1009772|GSM1009776|GSM1009778|GSM1009782|GSM1009784|GSM1009788|GSM1009796|GSM1009800|GSM1009804|GSM1009806|GSM1009810|GSM1009812|GSM1009816|GSM1009820|GSM1009824|GSM1009828|GSM1009832|GSM1009836|GSM1009840|GSM1009844|GSM1009848|GSM1009854|GSM1009858|GSM1009862|GSM1009866|GSM1009872|GSM1009874|GSM1009878|GSM1009882|GSM1009886	GSM1009761|GSM1009773|GSM1009777|GSM1009801|GSM1009805|GSM1009813|GSM1009821|GSM1009829|GSM1009837|GSM1009845|GSM1009855|GSM1009873|GSM1009887	drug	Resveratrol
GSE5315	Cortex	GSM120463|GSM120464	GSM120461|GSM120462	drug	17beta-estradiol	condition 1(+), condition 2(+), condition 3(+)	NA, NA, NA	Excellent		GSE4165	NA	GSM95113|GSM95235|GSM95238	GSM95240|GSM95241|GSM95243	drug	Dexamethasone
GSE53180	PC-3	GSM1286084|GSM1286089	GSM1286085|GSM1286090	drug	DMSO(24h)	condition 1(+), condition 2(+), condition 3(+)	NA, NA, NA	Excellent		GSE41663	lesioned skin	GSM1021297|GSM1021302|GSM1021307|GSM1021312|GSM1021317|GSM1021322|GSM1021327|GSM1021333|GSM1021339|GSM1021345|GSM1021351|GSM1021355|GSM1021360|GSM1021366|GSM1021372	GSM1021299|GSM1021304|GSM1021309|GSM1021314|GSM1021319|GSM1021324|GSM1021329|GSM1021335|GSM1021341|GSM1021347|GSM1021353|GSM1021357|GSM1021362|GSM1021368|GSM1021374	drug	Etanercept
GSE53180	PC-3	GSM1286084|GSM1286089	GSM1286086|GSM1286091	drug	luteolin(60μM, 24h)	condition 1(+), condition 2(+), condition 3(+)	NA, NA, NA	Excellent		GSE41663	lesioned skin	GSM1021327|GSM1021333|GSM1021339|GSM1021345|GSM1021355|GSM1021360|GSM1021366|GSM1021372	GSM1021331|GSM1021337|GSM1021343|GSM1021349|GSM1021358|GSM1021364|GSM1021370|GSM1021376	drug	Etanercept
GSE53180	PC-3	GSM1286084|GSM1286089	GSM1286087|GSM1286092	drug	gefitinib(60μM, 24h)	condition 1(+), condition 2(+), condition 3(+)	NA, NA, NA	Excellent		GSE41663	lesioned skin	GSM1021297|GSM1021302|GSM1021307|GSM1021312|GSM1021317|GSM1021322|GSM1021327|GSM1021333|GSM1021339|GSM1021345|GSM1021351|GSM1021355|GSM1021360|GSM1021366|GSM1021372	GSM1021298|GSM1021303|GSM1021308|GSM1021313|GSM1021318|GSM1021323|GSM1021328|GSM1021334|GSM1021340|GSM1021346|GSM1021352|GSM1021356|GSM1021361|GSM1021367|GSM1021373	drug	Etanercept
GSE53180	PC-3	GSM1286084|GSM1286089	GSM1286088|GSM1286093	drug	luteolin(60μM, 24h)|gefitinib(60μM, 24h)	condition 1(-), condition 2(+), condition 3(-)	For condition 1, GSM details are incorrect because GSM1286088 and GSM1286093 represent combined treatment of luteolin and gefitinib, not two separate conditions as listed, For condition 2, types of samples are grouped correctly into drug type, For condition 3, pert_name is incorrect as the pert_ids refer to a combination treatment rather than separate as listed	Excellent		GSE41827	HeLa cell line (treated with casiopeinas II-gly 40&Acirc;&micro;M for 6 hours)	GSM1025049|GSM1025050|GSM1025051	GSM1025052|GSM1025053|GSM1025054	drug	Casiigly
GSE54255	HepG2	GSM1311186|GSM1311188|GSM1311190|GSM1311192|GSM1311194	GSM1311187|GSM1311189|GSM1311191|GSM1311193|GSM1311195	drug	Diclofenac	condition 1(+), condition 2(+), condition 3(+)	NA, NA, NA	Excellent		GSE41831	PBMC (peripheral blood mononuclear cells)	GSM1025164|GSM1025165|GSM1025166|GSM1025167|GSM1025168|GSM1025169|GSM1025170|GSM1025171|GSM1025172|GSM1025173|GSM1025174|GSM1025175|GSM1025176|GSM1025177|GSM1025178	GSM1025179|GSM1025180|GSM1025181|GSM1025182|GSM1025183|GSM1025184|GSM1025185|GSM1025186|GSM1025187|GSM1025188|GSM1025189|GSM1025190|GSM1025191|GSM1025192	drug	Methotrexate
GSE54464	ME180	GSM1315852|GSM1315853|GSM1315854|GSM1315855	GSM1315856|GSM1315857|GSM1315858|GSM1315859	drug	all-trans retinoic acid(10μM, 1 hour)	condition 1(+), condition 2(+), condition 3(+)	NA, NA, NA	Excellent		GSE41831	granulocyte	GSM1025129|GSM1025130|GSM1025131|GSM1025132|GSM1025133|GSM1025134|GSM1025135|GSM1025136|GSM1025137|GSM1025138|GSM1025139|GSM1025140|GSM1025141	GSM1025142|GSM1025143|GSM1025144|GSM1025145|GSM1025146|GSM1025147|GSM1025148|GSM1025149|GSM1025150|GSM1025151	drug	Methotrexate
GSE54464	ME180	GSM1315852|GSM1315853|GSM1315854|GSM1315855	GSM1315860|GSM1315861|GSM1315862|GSM1315863	drug	all-trans retinoic acid(10μM, 3 hours)	condition 1(+), condition 2(+), condition 3(+)	NA, NA, NA	Excellent		GSE42172	NCI-H460 human lung large cell carcinoma cell line - 24 Hours	GSM1034084|GSM1034085|GSM1034086	GSM1034102|GSM1034103|GSM1034104	drug	Cisplatin
GSE54464	ME180	GSM1315852|GSM1315853|GSM1315854|GSM1315855	GSM1315864|GSM1315865|GSM1315866|GSM1315867	drug	all-trans retinoic acid(10μM, 6 hours)	condition 1(+), condition 2(+), condition 3(+)	NA, NA, NA	Excellent		GSE42172	NCI-H460 human lung large cell carcinoma cell line - 2 Hours	GSM1034057|GSM1034058|GSM1034059	GSM1034075|GSM1034076|GSM1034077	drug	Cisplatin
GSE5462	breast tumor	GSM125123|GSM125161|GSM125193|GSM125201|GSM125203|GSM125213|GSM125215|GSM125219|GSM125221|GSM125223|GSM125225|GSM125231|GSM125233|GSM125237	GSM125124|GSM125162|GSM125194|GSM125202|GSM125204|GSM125214|GSM125216|GSM125220|GSM125222|GSM125224|GSM125226|GSM125232|GSM125234|GSM125238	drug	Letrozole(2.5mg/day, 10-14 days)	condition 1(+), condition 2(+), condition 3(+)	NA, NA, NA	Excellent		GSE4262	Colon	GSM96781|GSM96782|GSM96783	GSM96784|GSM96785|GSM96786	drug	Quercetin
GSE5462	breast tumor	GSM125125|GSM125235	GSM125126|GSM125236	drug	Letrozole(2.5mg/day, 10-14 days)	condition 1(+), condition 2(+), condition 3(+)	NA, NA, NA	Excellent		GSE4262	colon (POR null)	GSM96787|GSM96788|GSM96789	GSM96790|GSM96791|GSM96792	drug	Quercetin
GSE5462	breast tumor	GSM125229	GSM125230	drug	Letrozole(2.5mg/day, 10-14 days)	condition 1(+), condition 2(+), condition 3(+)	NA, NA, NA	Excellent		GSE4262	liver (wild type)	GSM96885|GSM96886|GSM96887	GSM96888|GSM96889|GSM96890	drug	Quercetin
GSE5462	breast tumor	GSM125227	GSM125228	drug	Letrozole(2.5mg/day, 10-14 days)	condition 1(+), condition 2(+), condition 3(+)	NA, NA, NA	Excellent		GSE4262	jejunum (POR null)	GSM96879|GSM96880|GSM96881	GSM96882|GSM96883|GSM96884	drug	Quercetin
GSE5462	breast tumor	GSM125155	GSM125156	drug	Letrozole(2.5mg/day, 10-14 days)	condition 1(+), condition 2(+), condition 3(+)	NA, NA, NA	Excellent		GSE4262	ileum (POR null)	GSM96867|GSM96868|GSM96869	GSM96870|GSM96871|GSM96872	drug	Quercetin
GSE5462	breast tumor	GSM125205|GSM125207	GSM125206|GSM125208	drug	Letrozole(2.5mg/day, 10-14 days)	condition 1(+), condition 2(+), condition 3(+)	NA, NA, NA	Excellent		GSE4262	liver (POR null)	GSM96891|GSM96892|GSM96893	GSM96894|GSM96895|GSM96896	drug	Quercetin
GSE5462	breast tumor	GSM125177	GSM125178	drug	Letrozole(2.5mg/day, 10-14 days)	condition 1(+), condition 2(+), condition 3(+)	NA, NA, NA	Excellent		GSE4262	ileum (wild type)	GSM96861|GSM96862|GSM96863	GSM96864|GSM96865|GSM96866	drug	Quercetin
GSE5462	breast tumor	GSM125217	GSM125218	drug	Letrozole(2.5mg/day, 10-14 days)	condition 1(+), condition 2(+), condition 3(+)	NA, NA, NA	Excellent		GSE4262	jejunum (wild type)	GSM96873|GSM96874|GSM96875	GSM96876|GSM96877|GSM96878	drug	Quercetin
GSE5462	breast tumor	GSM125173|GSM125175|GSM125187|GSM125191|GSM125199|GSM125211	GSM125174|GSM125176|GSM125188|GSM125192|GSM125200|GSM125212	drug	Letrozole(2.5mg/day, 10-14 days)	condition 1(+), condition 2(+), condition 3(+)	NA, NA, NA	Excellent		GSE42813	aorta	GSM478610|GSM478611	GSM1050380|GSM1050381	drug	Vitamin e
GSE5463	Double_positive_thymocytes	GSM124988|GSM124989	GSM124990|GSM124991	drug	Dexamethasone(1E-07 M, 3h)	condition 1(+), condition 2(+), condition 3(+)	NA, NA, NA	Excellent		GSE42872	BRAFV600E A375 human melanoma cells	GSM1052615|GSM1052616|GSM1052617	GSM1052618|GSM1052619|GSM1052620	drug	Vemurafenib
GSE54657	AGS	GSM1321413|GSM1321414|GSM1321415	GSM1321416|GSM1321417|GSM1321418	drug	Celecoxib(20μM, 24hrs)	condition 1(+), condition 2(+), condition 3(+)	NA, NA, NA	Excellent		GSE434	mIMCD-3 - inner medullary collecting duct cell line	GSM6603|GSM6605|GSM6607	GSM6604|GSM6606	drug	Aldosterone
GSE5497	C2C12 myoblasts	GSM126586|GSM126587|GSM126588	GSM126589|GSM126590|GSM126591	drug	sodium pyruvate(50 mM, 72 hr)	condition 1(+), condition 2(+), condition 3(+)	NA, NA, NA	Excellent		GSE43695	LUNG (wild type)	GSM1068446|GSM1068447|GSM1068448	GSM1068449|GSM1068450|GSM1068451	drug	Bleomycin
GSE5509	Rat liver, left lateral lobe	GSM127079|GSM127080|GSM127081|GSM127082|GSM127083|GSM127084|GSM127085|GSM127086|GSM127087	GSM127049|GSM127050|GSM127051|GSM127052|GSM127053	drug	Alpha-Naphthyl isothiocyanate(125 mg/kg, 48 hours)	condition 1(+), condition 2(+), condition 3(+)	NA, NA, NA	Excellent		GSE43695	Lung (Fra-1 deficient mutants)	GSM1068452|GSM1068453|GSM1068454	GSM1068455|GSM1068456|GSM1068457	drug	Bleomycin
GSE5509	Rat liver, left lateral lobe	GSM127079|GSM127080|GSM127081|GSM127082|GSM127083|GSM127084|GSM127085|GSM127086|GSM127087	GSM127054|GSM127055|GSM127056|GSM127057|GSM127058	drug	Caerulein(50 µg/kg, 48 hours)	condition 1(+), condition 2(+), condition 3(+)	NA, NA, NA	Excellent		GSE4386	NA	GSM99239|GSM99244|GSM99247|GSM99261|GSM99274|GSM99285|GSM99291|GSM99295|GSM99301|GSM99303	GSM99241|GSM99246|GSM99249|GSM99265|GSM99277|GSM99287|GSM99292|GSM99296|GSM99302|GSM99304	drug	Propofol
GSE5509	Rat liver, left lateral lobe	GSM127079|GSM127080|GSM127081|GSM127082|GSM127083|GSM127084|GSM127085|GSM127086|GSM127087	GSM127059|GSM127060|GSM127061|GSM127062|GSM127063	drug	Dimethylnitrosamine(15 mg/kg, 48 hours)	condition 1(+), condition 2(+), condition 3(+)	NA, NA, NA	Excellent		GSE4386	NA	GSM99229|GSM99252|GSM99255|GSM99258|GSM99268|GSM99280|GSM99289|GSM99293|GSM99298|GSM99305	GSM99235|GSM99253|GSM99257|GSM99259|GSM99271|GSM99282|GSM99290|GSM99294|GSM99299|GSM99306	drug	Sevoflurane
GSE5509	Rat liver, left lateral lobe	GSM127079|GSM127080|GSM127081|GSM127082|GSM127083|GSM127084|GSM127085|GSM127086|GSM127087	GSM127064|GSM127065|GSM127066|GSM127067|GSM127068	drug	2,4-Dinitrophenol(15 mg/kg, 48 hours)	condition 1(+), condition 2(+), condition 3(+)	NA, NA, NA	Excellent		GSE4410	Colonic epithelial cells - 24 Hours	GSM99411|GSM99416	GSM99415|GSM99419	drug	Sodium butyrate
GSE5509	Rat liver, left lateral lobe	GSM127079|GSM127080|GSM127081|GSM127082|GSM127083|GSM127084|GSM127085|GSM127086|GSM127087	GSM127069|GSM127070|GSM127071|GSM127072|GSM127073	drug	N-Methylformamide(1000 mg/kg, 48 hours)	condition 1(+), condition 2(+), condition 3(+)	NA, NA, NA	Excellent		GSE4410	Colonic epithelial cells - 12 Hours	GSM99411|GSM99416	GSM99414|GSM99418	drug	Sodium butyrate
GSE5509	Rat liver, left lateral lobe	GSM127079|GSM127080|GSM127081|GSM127082|GSM127083|GSM127084|GSM127085|GSM127086|GSM127087	GSM127074|GSM127075|GSM127076|GSM127077|GSM127078	drug	Rosiglitazone(1000 mg/kg, 48 hours)	condition 1(+), condition 2(+), condition 3(+)	NA, NA, NA	Excellent		GSE4410	Colonic epithelial cells - 6 Hours	GSM99411|GSM99416	GSM99413|GSM99417	drug	Sodium butyrate
GSE5542	A549	GSM128888|GSM128893|GSM128902|GSM128911	GSM128884|GSM128890|GSM128899|GSM128908	drug	Interferon alphacon-1(, 6hr)	condition 1(+), condition 2(+), condition 3(+)	NA, NA, NA	Excellent		GSE4420	subcutaneous fat tissues of type 2 Lepr(db/db) mice	GSM99687|GSM99688|GSM99689|GSM99690	GSM99691|GSM99692|GSM99693|GSM99694	drug	Chromium(iii) nicotinate
GSE5542	A549	GSM128888|GSM128893|GSM128902|GSM128911	GSM128885|GSM128891|GSM128900|GSM128909	drug	Interferon gamma-1b(, 6hr)	condition 1(+), condition 2(+), condition 3(+)	NA, NA, NA	Excellent		GSE44456	hippocampus, male	GSM1085665|GSM1085667|GSM1085669|GSM1085672|GSM1085675|GSM1085676|GSM1085686|GSM1085688|GSM1085690|GSM1085692|GSM1085693|GSM1085702|GSM1085703	GSM1085666|GSM1085668|GSM1085670|GSM1085671|GSM1085674|GSM1085678|GSM1085680|GSM1085682|GSM1085683|GSM1085684|GSM1085687|GSM1085691|GSM1085697|GSM1085700	drug	Ethanol
GSE5542	A549	GSM128888|GSM128893|GSM128902|GSM128911	GSM128887|GSM128892|GSM128901|GSM128910	drug	Interferon alphacon-1 and Interferon gamma-1b(, 6hr)	condition 1(+), condition 2(+), condition 3(+)	NA, NA, NA	Excellent		GSE44456	hippocampus, female	GSM1085673|GSM1085679|GSM1085694|GSM1085696|GSM1085699|GSM1085701	GSM1085677|GSM1085681|GSM1085685|GSM1085689|GSM1085695|GSM1085698	drug	Ethanol
GSE5542	A549	GSM128898|GSM128897|GSM128906|GSM128915	GSM128886|GSM128896|GSM128905|GSM128914	drug	Interferon alphacon-1 and Interferon gamma-1b(, 24hr)	condition 1(+), condition 2(+), condition 3(+)	NA, NA, NA	Excellent		GSE4514	Testes (prepubertal) - 12 Hours	GSM100951|GSM100952|GSM100953	GSM100966|GSM100967|GSM100968	drug	Mehp
GSE5542	A549	GSM128898|GSM128897|GSM128906|GSM128915	GSM128889|GSM128895|GSM128904|GSM128913	drug	Interferon gamma-1b(, 24hr)	condition 1(+), condition 2(+), condition 3(+)	NA, NA, NA	Excellent		GSE4514	Testes (prepubertal) - 1 hour	GSM100955|GSM100956|GSM100957	GSM100969|GSM100970|GSM100971	drug	Mehp
GSE5542	A549	GSM128898|GSM128897|GSM128906|GSM128915	GSM128907|GSM128894|GSM128903|GSM128912	drug	Interferon alphacon-1(, 24hr)	condition 1(+), condition 2(+), condition 3(+)	NA, NA, NA	Excellent		GSE4514	Testes (prepubertal) - 2 Hours	GSM100958|GSM100959|GSM100972	GSM100973|GSM100974|GSM100975	drug	Mehp
GSE55624	SW480	GSM1340521|GSM1340522	GSM1340523|GSM1340524	drug	Dimethyl sulfoxide(1uM, 4h)	condition 1(+), condition 2(+), condition 3(+)	NA, NA, NA	Excellent		GSE4514	Testes (prepubertal) - 3 Hours	GSM100960|GSM100961|GSM100962	GSM100976|GSM100977|GSM100978	drug	Mehp
GSE55624	SW480	GSM1340521|GSM1340522	GSM1340525|GSM1340526	drug	NVP-TNKS656(1uM, 4h)	condition 1(+), condition 2(+), condition 3(+)		Excellent		GSE4514	Testes (prepubertal) - 6 Hours	GSM100963|GSM100964|GSM100965	GSM100979|GSM100980|GSM100981	drug	Mehp
GSE55624	SW480	GSM1340521|GSM1340522	GSM1340527|GSM1340528	drug	AZD6244(1uM, 4h)	condition 1(+), condition 2(+), condition 3(+)	NA, NA, NA	Excellent		GSE45417	Cell lines U937-ZXD family zinc finger C	GSM1103973|GSM1103977|GSM1103981	GSM1103975|GSM1103979|GSM1103983	drug	Phorbol 12-myristate 13-acetate (pma)
GSE55624	SW480	GSM1340521|GSM1340522	GSM1340529|GSM1340530	drug	NVP-TNKS656 and AZD6244(1uM, 4h)	condition 1(+), condition 2(+), condition 3(+)	NA, NA, NA	Excellent		GSE45804	MCF-7 breast cancer cells	GSM1115765|GSM1115767|GSM1115769	GSM1115766|GSM1115768|GSM1115770	drug	Laccaic acid
GSE55624	SW480	GSM1340521|GSM1340522	GSM1340531|GSM1340532	drug	Dimethyl sulfoxide(1uM, 16h)	condition 1(+), condition 2(+), condition 3(+)	NA, NA, NA	Excellent		GSE46319	Oct4-GiP mouse embryonic stem (ES) cells	GSM1128601|GSM1128602|GSM1128603	GSM1128604|GSM1128605|GSM1128606	drug	Vitamin c
GSE55624	SW480	GSM1340521|GSM1340522	GSM1340533|GSM1340534	drug	NVP-TNKS656(1uM, 16h)	condition 1(+), condition 2(+), condition 3(+)	NA, NA, NA	Excellent		GSE46410	C57BL/6J kidneys	GSM1129870|GSM1129872|GSM1129874|GSM1129876|GSM1129878|GSM1129880	GSM1129871|GSM1129873|GSM1129875|GSM1129877|GSM1129879|GSM1129881	drug	Colistin
GSE55624	SW480	GSM1340521|GSM1340522	GSM1340535|GSM1340536	drug	AZD6244(1uM, 16h)	condition 1(+), condition 2(+), condition 3(+)	NA, NA, NA	Excellent		GSE4650	testicular Sertoli cells - 6 Hours	GSM104743|GSM104744	GSM104747|GSM104748	drug	Bisphenol a
GSE55624	SW480	GSM1340521|GSM1340522	GSM1340537|GSM1340538	drug	NVP-TNKS656 and AZD6244(1uM, 16h)	condition 1(+), condition 2(+), condition 3(+)	NA, NA, NA	Excellent		GSE4650	testicular Sertoli cells - 3 Hours	GSM104743|GSM104744	GSM104745|GSM104746	drug	Bisphenol a
GSE5681	SKI-DLCL	GSM132917|GSM132918|GSM132920	GSM132941|GSM132944|GSM132947	drug	Aplidin(3nM, 24h)	condition 1(+), condition 2(+), condition 3(+)	NA, NA, NA	Excellent		GSE4650	testicular Sertoli cells - 12 Hours	GSM104743|GSM104744	GSM104749|GSM104750	drug	Bisphenol a
GSE5681	SKI-DLCL	GSM132917|GSM132918|GSM132920	GSM132949|GSM132950|GSM132953	drug	Cytosine arabinoside(20nM, 24h)	condition 1(+), condition 2(+), condition 3(+)	NA, NA, NA	Excellent		GSE4668	MCF7/BUS human breast cancer cells - 60 pM	GSM105292|GSM105293|GSM105294|GSM105295|GSM105296	GSM105307|GSM105308|GSM105309|GSM105310|GSM105311	drug	Estradiol
GSE5681	SKI-DLCL	GSM132917|GSM132918|GSM132920	GSM132955|GSM132956|GSM132960	drug	Aplidin and Cytosine arabinoside(1.5nM and 5nM, 24h)	condition 1(+), condition 2(+), condition 3(+)	NA, NA, NA	Excellent		GSE4668	MCF7/BUS human breast cancer cells - 30 pM	GSM105292|GSM105293|GSM105294|GSM105295|GSM105296	GSM105302|GSM105303|GSM105304|GSM105305|GSM105306	drug	Estradiol
GSE58074	epidermal keratinocyte	GSM1400400|GSM1400401	GSM1400412|GSM1400413	drug	Doxorubicin(1µM)	condition 1(+), condition 2(+), condition 3(+)	NA, NA, NA	Excellent		GSE4668	MCF7/BUS human breast cancer cells - 10 pM	GSM105292|GSM105293|GSM105294|GSM105295|GSM105296	GSM105297|GSM105298|GSM105299|GSM105300|GSM105301	drug	Estradiol
GSE58074	epidermal keratinocyte	GSM1400414|GSM1400415	GSM1400416|GSM1400423	drug	Doxorubicin(1µM)	condition 1(+), condition 2(+), condition 3(+)	NA, NA, NA	Excellent		GSE4668	NA	GSM105292|GSM105293|GSM105294|GSM105295|GSM105296	GSM105312|GSM105313|GSM105314|GSM105315|GSM105316	drug	Estradiol
GSE58074	epidermal keratinocyte	GSM1400417|GSM1400418	GSM1400419|GSM1400420	drug	Doxorubicin(1µM)	condition 1(+), condition 2(+), condition 3(+)	NA, NA, NA	Excellent		GSE46924	Breast adenocarcinoma MCF-7 cell line	GSM1141244|GSM1141245|GSM1141246	GSM1141241|GSM1141242|GSM1141243	drug	Estradiol
GSE58074	epidermal keratinocyte	GSM1400402|GSM1400403	GSM1400404|GSM1400405	drug	Doxorubicin(1µM)	condition 1(+), condition 2(+), condition 3(+)	NA, NA, NA	Excellent		GSE47099	jeujunum	GSM1144771|GSM1144772|GSM1144773|GSM1144777|GSM1144778|GSM1144779	GSM1144768|GSM1144769|GSM1144770|GSM1144774|GSM1144775|GSM1144776	drug	Carbidopa
GSE58074	epidermal keratinocyte	GSM1400406|GSM1400407	GSM1400408|GSM1400409	drug	Doxorubicin(1µM)	condition 1(+), condition 2(+), condition 3(+)	NA, NA, NA	Excellent		GSE4768	fibroblasts	GSM106152|GSM106154|GSM106156	GSM106151|GSM106153|GSM106155	drug	Decitabine
GSE58074	epidermal keratinocyte	GSM1400410|GSM1400411	GSM1400421|GSM1400422	drug	Doxorubicin(1µM)	condition 1(-), condition 2(+), condition 3(-)	Mismatch in treatment between ctrl_ids and pert_ids: ctrl_ids received only E2F7 siRNA, while pert_ids received E2F7 siRNA + doxorubicin which is more than one variable being altered. All samples are from the same cell type and cell line as per type classification, Pert_name mismatch with perturbation details in ctrl_ids and pert_ids, ctrl_ids should not contain any drug treatment to align with t…	Excellent		GSE4768	chondrocytes	GSM107800|GSM107801|GSM107802	GSM107803|GSM107804|GSM107805	drug	Decitabine
GSE5824	T-ALL	GSM136055|GSM136056|GSM136057	GSM136058|GSM136059|GSM136060	drug	Rapamycin(10 nM, 24 hours)	condition 1(+), condition 2(+), condition 3(+)	NA, NA, NA	Excellent		GSE4768	osteoblasts	GSM107797|GSM107798|GSM107799	GSM107794|GSM107795|GSM107796	drug	Decitabine
GSE5824	T-ALL	GSM136055|GSM136056|GSM136057	GSM136064|GSM136065|GSM136066	drug	Rapamycin(10 nM, 3 hours)	condition 1(+), condition 2(+), condition 3(+)	NA, NA, NA	Excellent		GSE47751	plaque on epidermis	GSM1155752|GSM1155757|GSM1155763|GSM1155769|GSM1155775|GSM1155780	GSM1155753|GSM1155758|GSM1155764|GSM1155770|GSM1155776|GSM1155781	drug	Etanercept
GSE59727	DRG_neuron	GSM1442972|GSM1442973|GSM1442974|GSM1442975	GSM1442976|GSM1442977|GSM1442978|GSM1442979	drug	Capsaicin(10µM, 30min)	condition 1(+), condition 2(+), condition 3(+)	NA, NA, NA	Excellent		GSE47751	plaque on epidermis	GSM1155752|GSM1155757|GSM1155763|GSM1155769|GSM1155775|GSM1155780	GSM1155755|GSM1155760|GSM1155766|GSM1155772|GSM1155777|GSM1155783	drug	Etanercept
GSE61495	CAL27	GSM1506255|GSM1506256|GSM1506257	GSM1506252|GSM1506253|GSM1506254	drug	Cetuximab(15 nm, 13 hours)	condition 1(+), condition 2(+), condition 3(+)	NA, NA, NA	Excellent		GSE47751	plaque on epidermis	GSM1155757|GSM1155763|GSM1155769|GSM1155775|GSM1155780	GSM1155761|GSM1155767|GSM1155773|GSM1155778|GSM1155784	drug	Etanercept
GSE61495	SC263	GSM1506261|GSM1506262|GSM1506263	GSM1506258|GSM1506259|GSM1506260	drug	Cetuximab(15 nm, 13 hours)	condition 1(+), condition 2(+), condition 3(+)	NA, NA, NA	Excellent		GSE47751	plaque on epidermis	GSM1155752|GSM1155757|GSM1155763|GSM1155769|GSM1155775|GSM1155780	GSM1155754|GSM1155759|GSM1155765|GSM1155771|GSM1155782	drug	Etanercept
GSE61495	LICR HN2	GSM1506267|GSM1506268|GSM1506269	GSM1506264|GSM1506265|GSM1506266	drug	Cetuximab(15 nm, 13 hours)	condition 1(+), condition 2(+), condition 3(+)	NA, NA, NA	Excellent		GSE47856	OVCAR-8 ovarian carcinoma cell line	GSM1160828|GSM1160829|GSM1160830	GSM1160831|GSM1160832|GSM1160833	drug	Cisplatin
GSE61495	LICR HN1	GSM1506273|GSM1506274|GSM1506275	GSM1506270|GSM1506271|GSM1506272	drug	Cetuximab(15 nm, 13 hours)	condition 1(+), condition 2(+), condition 3(+)	NA, NA, NA	Excellent		GSE47856	C13 ovarian carcinoma cell line	GSM1160816|GSM1160817|GSM1160818	GSM1160819|GSM1160820|GSM1160821	drug	Cisplatin
GSE6206	wildtype MEFs	GSM143373|GSM143374|GSM143375	GSM143379|GSM143380|GSM143381	drug	Cisplatin(16 microM, 24 hours)	condition 1(+), condition 2(+), condition 3(+)	NA, NA, NA	Excellent		GSE47856	IGROV-1 ovarian carcinoma cell line	GSM1160822|GSM1160823|GSM1160824	GSM1160825|GSM1160826|GSM1160827	drug	Cisplatin
GSE62194	Csbm/m Mouse_cerebellum	GSM1521806|GSM1521807|GSM1521808|GSM1521809|GSM1521810|GSM1521811	GSM1521800|GSM1521801|GSM1521802|GSM1521803|GSM1521804|GSM1521805	drug	Resveratrol(100 mg/kg chow, ad libitum)	condition 1(+), condition 2(+), condition 3(+)	NA, NA, NA	Excellent		GSE47856	OVCA433 ovarian carcinoma cell line	GSM1160798|GSM1160799|GSM1160800	GSM1160801|GSM1160802|GSM1160803	drug	Cisplatin
GSE62194	Wt Mouse_cerebellum	GSM1521825|GSM1521826|GSM1521827|GSM1521828	GSM1521820|GSM1521821|GSM1521822|GSM1521823|GSM1521824	drug	Resveratrol(100 mg/kg chow, ad libitum)	condition 1(+), condition 2(+), condition 3(+)		Excellent		GSE47856	PA-1 ovarian carcinoma cell line	GSM1160754|GSM1160755|GSM1160756	GSM1160757|GSM1160758|GSM1160759	drug	Cisplatin
GSE62194	Csbm/m Mouse_cerebellum	GSM1521833|GSM1521834|GSM1521835	GSM1521829|GSM1521830|GSM1521831|GSM1521832	drug	Nicotinamide riboside(500 mg/kg/day, 1 week)	condition 1(+), condition 2(+), condition 3(+)	NA, NA, NA	Excellent		GSE47856	TYK-nu ovarian carcinoma cell line	GSM1160760|GSM1160761|GSM1160762	GSM1160763|GSM1160764|GSM1160765	drug	Cisplatin
GSE62194	Wt Mouse_cerebellum	GSM1521836|GSM1521837|GSM1521838	GSM1521839|GSM1521840|GSM1521841|GSM1521842|GSM1521843	drug	Nicotinamide riboside(500 mg/kg/day, 1 week)	condition 1(+), condition 2(+), condition 3(+)	NA, NA, NA	Excellent		GSE47856	OVCA420 ovarian carcinoma cell line	GSM1160742|GSM1160743|GSM1160744	GSM1160745|GSM1160746|GSM1160747	drug	Cisplatin
GSE62194	Csbm/m Mouse_cerebellum	GSM1521847|GSM1521848|GSM1521849	GSM1521844|GSM1521845|GSM1521846	drug	Nicotinamide riboside(500 mg/kg/day, 1 week)	condition 1(+), condition 2(+), condition 3(+)	NA, NA, NA	Excellent		GSE47856	HeyC2 ovarian carcinoma cell line	GSM1160730|GSM1160731|GSM1160732	GSM1160733|GSM1160734|GSM1160735	drug	Cisplatin
GSE62194	Wt Mouse_cerebellum	GSM1521850|GSM1521851|GSM1521852|GSM1521853	GSM1521854|GSM1521855|GSM1521856|GSM1521857	drug	Nicotinamide riboside(500 mg/kg/day, 1 week)	condition 1(+), condition 2(+), condition 3(+)	NA, NA, NA	Excellent		GSE47856	HeyA8 ovarian carcinoma cell line	GSM1160723|GSM1160724|GSM1160725|GSM1160726|GSM1160727	GSM1160728|GSM1160729	drug	Cisplatin
GSE63790	primary leukemic cells	GSM1557452	GSM1557453|GSM1557454	drug	Vemurafenib(1000 nM, 48h)	condition 1(+), condition 2(+), condition 3(+)	NA, NA, NA	Excellent		GSE47856	A2780 ovarian carcinoma cell line	GSM1160736|GSM1160737|GSM1160738	GSM1160739|GSM1160740|GSM1160741	drug	Cisplatin
GSE63790	primary leukemic cells	GSM1557455	GSM1557456|GSM1557457	drug	Vemurafenib(1000 nM, 72h)	condition 1(+), condition 2(+), condition 3(+)	NA, NA, NA	Excellent		GSE47856	OVCA429 ovarian carcinoma cell line	GSM1160748|GSM1160749|GSM1160750	GSM1160751|GSM1160752|GSM1160753	drug	Cisplatin
GSE6400	A549 human lung cancer cells	GSM147365|GSM147366|GSM147367	GSM147099|GSM147363|GSM147364	drug	Actinomycin D(5 ug/mL, 4 hours)	condition 1(+), condition 2(+), condition 3(+)	NA, NA, NA	Excellent		GSE47856	FU-OV-1 ovarian carcinoma cell line	GSM1160778|GSM1160779|GSM1160780	GSM1160781|GSM1160782|GSM1160783	drug	Cisplatin
GSE6400	A549 human lung cancer cells	GSM147365|GSM147366|GSM147367	GSM147368|GSM147369|GSM147370	drug	sapphyrin PCI-2050(1.25 uM, 4 hours)	condition 1(+), condition 2(+), condition 3(+)	NA, NA, NA	Excellent		GSE47856	A2008 ovarian carcinoma cell line	GSM1160784|GSM1160785|GSM1160786	GSM1160787|GSM1160788|GSM1160789	drug	Cisplatin
GSE6400	A549 human lung cancer cells	GSM147365|GSM147366|GSM147367	GSM147520|GSM147521|GSM147522	drug	sapphyrin PCI-2050(2.5 uM, 4 hours)	condition 1(+), condition 2(+), condition 3(+)	NA, NA, NA	Excellent		GSE47856	CH1 ovarian carcinoma cell line	GSM1160766|GSM1160767|GSM1160768	GSM1160769|GSM1160770|GSM1160771	drug	Cisplatin
GSE6410	A549	GSM147889|GSM147890|GSM147891	GSM147892|GSM147893|GSM147894	drug	Cisplatin(50 µM, 1 hour)	condition 1(+), condition 2(+), condition 3(+)	NA, NA, NA	Excellent		GSE47856	OV90 ovarian carcinoma cell line	GSM1160772|GSM1160773|GSM1160774	GSM1160775|GSM1160776|GSM1160777	drug	Cisplatin
GSE6433	Whole Brain	GSM5082|GSM5084|GSM5085|GSM5086|GSM5087|GSM5090|GSM5105|GSM5106|GSM5107|GSM11379|GSM11380|GSM11381	GSM5108|GSM5109|GSM5110	Drug	Halothane(0.8%, 90 min exposures twice daily for 5 days)	condition 1(-), condition 2(+), condition 3(-)	The control_ids include GSM11379, GSM11380, GSM11381, which do not align with the GSM characteristics listed, The type Drug is correctly grouped into one grid cell without disturbances, The pert_name Halothane should have a corresponding control that does not mention drug exposure but the control GSM names do not follow this rule, as they are listed as Halothane 10 exposure-1 and similar, indicat…	Excellent		GSE47856	OVCAR-10 ovarian carcinoma cell line	GSM1160804|GSM1160805|GSM1160806	GSM1160807|GSM1160808|GSM1160809	drug	Cisplatin
GSE6433	Whole Brain	GSM5082|GSM5084|GSM5085|GSM5086|GSM5087|GSM5090|GSM5105|GSM5106|GSM5107|GSM11379|GSM11380|GSM11381	GSM5111|GSM5112|GSM5113	Drug	Halothane(0.8%, 90 min exposures twice daily for 2.5 days)	condition 1(+), condition 2(+), condition 3(+)	NA, NA, NA	Excellent		GSE47856	DOV13 ovarian carcinoma cell line	GSM1160790|GSM1160791|GSM1160792|GSM1160793|GSM1160794	GSM1160795|GSM1160796|GSM1160797	drug	Cisplatin
GSE6433	Whole Brain	GSM5082|GSM5084|GSM5085|GSM5086|GSM5087|GSM5090|GSM5105|GSM5106|GSM5107|GSM11379|GSM11380|GSM11381	GSM5114|GSM5115|GSM5116	Drug	Isoflurane(1.0%, 90 min exposures twice daily for 5 days)	condition 1(+), condition 2(+), condition 3(+)	NA, NA, NA	Excellent		GSE48027	Lung (from B6D2F1 females infected with Mycobacterium tuberculosis) - 63 days post infection	GSM1165966|GSM1165967	GSM1165970|GSM1165971	drug	Pyrazinamide
GSE6433	Whole Brain	GSM5082|GSM5084|GSM5085|GSM5086|GSM5087|GSM5090|GSM5105|GSM5106|GSM5107|GSM11379|GSM11380|GSM11381	GSM5117|GSM5118|GSM5119	Drug	Isoflurane(1.0%, 90 min exposures twice daily for 2.5 days)	condition 1(+), condition 2(+), condition 3(+)		Excellent		GSE48027	Lung (from B6D2F1 females infected with Mycobacterium tuberculosis) - 42 days post infection	GSM1165960|GSM1165961|GSM1165962|GSM1165963|GSM1165964|GSM1165965	GSM1165968|GSM1165969	drug	Pyrazinamide
GSE6467	Right brain hemisphere of C57BL male mouse	GSM148677|GSM148678|GSM148679|GSM148680|GSM148681|GSM148682|GSM148683|GSM148684|GSM148685|GSM148686	GSM148657|GSM148658|GSM148659|GSM148660|GSM148661|GSM148662|GSM148663|GSM148664|GSM148665|GSM148666	drug	Clozapine(12mg/kg/day, 12 weeks)	condition 1(+), condition 2(+), condition 3(+)		Excellent		GSE48100	Hypothalamus (postnatal day70 male rats exposed in utero to dioxin at gestational day15)	GSM1168492|GSM1168493|GSM1168494	GSM1168495|GSM1168496|GSM1168497	drug	2,3,7,8-tetrachlorodibenzo-p-dioxin
GSE6467	Right brain hemisphere of C57BL male mouse	GSM148677|GSM148678|GSM148679|GSM148680|GSM148681|GSM148682|GSM148683|GSM148684|GSM148685|GSM148686	GSM148667|GSM148668|GSM148669|GSM148670|GSM148671|GSM148672|GSM148673|GSM148674|GSM148675|GSM148676	drug	Haloperidol(1.6mg/kg/day, 12 weeks)	condition 1(+), condition 2(+), condition 3(+)		Excellent		GSE48100	Pituitary gland (postnatal day70 male rats exposed in utero to dioxin at gestational day15)	GSM1168486|GSM1168487|GSM1168488	GSM1168489|GSM1168490|GSM1168491	drug	2,3,7,8-tetrachlorodibenzo-p-dioxin
GSE6476	hippocampus	GSM148900|GSM148901	GSM148902|GSM148903	drug	Fluoxetine(18 mg/kg/day, 21 days)	condition 1(+), condition 2(+), condition 3(+)	NA, NA, NA	Excellent		GSE484	NA	GSM4141|GSM4142	GSM4143|GSM4144	drug	Tretinoin
GSE6511	forebrain	GSM149811|GSM149812|GSM149813	GSM149805|GSM149806|GSM149807	drug	Clozapine(12mg/kg/day, 4 weeks)	condition 1(+), condition 2(+), condition 3(+)	NA, NA, NA	Excellent		GSE484	NA	GSM4141|GSM4142	GSM4139|GSM4140	drug	Dexamethasone
GSE6511	forebrain	GSM149811|GSM149812|GSM149813	GSM149808|GSM149809|GSM149810	drug	Haloperidol(1.6mg/kg/day, 4 weeks)	condition 1(+), condition 2(+), condition 3(+)	NA, NA, NA	Excellent		GSE485	c57bl6j	GSM4167|GSM4168	GSM4161|GSM4162	drug	Bleomycin
GSE6721	liver	GSM154968|GSM154969|GSM154970|GSM154971	GSM154964|GSM154965|GSM154966|GSM154967	drug	Phenobarbital(50 mg/kg, 10h)	condition 1(+), condition 2(+), condition 3(+)	NA, NA, NA	Excellent		GSE4873	cultured molar teeth from embryonic day 14 fetuses	GSM109312|GSM109590	GSM109592|GSM109593	drug	2,3,7,8-tetrachlorodibenzo-p-dioxin
GSE6766	C2C12 Myotubes	GSM152022|GSM152023|GSM152024	GSM152025|GSM152026|GSM152027	drug	Palmitate(500µM, 16 hours)	condition 1(+), condition 2(+), condition 3(+)	NA, NA, NA	Excellent		GSE490	Skeletal muscle - 8 Hour	GSM5047|GSM5048|GSM5049|GSM5071	GSM5215|GSM5216|GSM5217	drug	Methylprednisolone
GSE6878	HepG2	GSM154182|GSM154183|GSM154184	GSM149381|GSM149382|GSM149383	drug	PCB153(, 0 minutes)	condition 1(+), condition 2(+), condition 3(+)	NA, NA, NA	Excellent		GSE490	Skeletal muscle - 12 Hour	GSM5047|GSM5048|GSM5049|GSM5071	GSM5072|GSM5073|GSM5074	drug	Methylprednisolone
GSE6878	HepG2	GSM154182|GSM154183|GSM154184	GSM149384|GSM149385|GSM149386	drug	PCB153(, 30 minutes)	condition 1(+), condition 2(+), condition 3(-)	NA, NA, Mismatch in pert_name with GSM for duration of action (PCB153 treated cells only at T0.5 while controls are at T18)	Excellent		GSE490	Skeletal muscle - 5.5 Hour	GSM5047|GSM5048|GSM5049|GSM5071	GSM5191|GSM5192|GSM5193	drug	Methylprednisolone
GSE6878	HepG2	GSM154182|GSM154183|GSM154184	GSM149387|GSM149388	drug	PCB153(, 1.5 hours)	condition 1(+), condition 2(+), condition 3(+)	NA, NA, NA	Excellent		GSE490	Skeletal muscle - 2 Hour	GSM5047|GSM5048|GSM5049|GSM5071	GSM5183|GSM5184|GSM5185	drug	Methylprednisolone
GSE6878	HepG2	GSM154182|GSM154183|GSM154184	GSM149389|GSM149390	drug	PCB153(, 6 hours)	condition 1(+), condition 2(+), condition 3(+)	NA, NA, NA	Excellent		GSE490	Skeletal muscle - 4 Hour	GSM5047|GSM5048|GSM5049|GSM5071	GSM5200|GSM5201|GSM5202	drug	Methylprednisolone
GSE6878	HepG2	GSM154182|GSM154183|GSM154184	GSM149391|GSM149392|GSM149393	drug	PCB153(, 18 hours)	condition 1(+), condition 2(+), condition 3(+)	NA, NA, NA	Excellent		GSE490	Skeletal muscle - 48 Hour	GSM5047|GSM5048|GSM5049|GSM5071	GSM5197|GSM5198|GSM5199	drug	Methylprednisolone
GSE6878	HepG2	GSM158373|GSM158374|GSM158375	GSM158376|GSM158377|GSM158378	drug	PCB77(, 30 minutes)	condition 1(+), condition 2(+), condition 3(+)	NA, NA, NA	Excellent		GSE490	Skeletal muscle - 5 Hour	GSM5047|GSM5048|GSM5049|GSM5071	GSM5203|GSM5204|GSM5205	drug	Methylprednisolone
GSE6878	HepG2	GSM158373|GSM158374|GSM158375	GSM158379|GSM158380|GSM158381	drug	PCB77(, 6 hours)	condition 1(+), condition 2(+), condition 3(+)	NA, NA, NA	Excellent		GSE490	Skeletal muscle - 7 Hour	GSM5047|GSM5048|GSM5049|GSM5071	GSM5212|GSM5213|GSM5214	drug	Methylprednisolone
GSE6878	HepG2	GSM158373|GSM158374|GSM158375	GSM158382|GSM158383|GSM158384	drug	PCB77(, 24 hours)	condition 1(+), condition 2(+), condition 3(+)	NA, NA, NA	Excellent		GSE490	Skeletal muscle - 45 minutes	GSM5047|GSM5048|GSM5049|GSM5071	GSM5194|GSM5195|GSM5196	drug	Methylprednisolone
GSE68785	hepatocytes	GSM1681326|GSM1681328|GSM1681330	GSM1681325|GSM1681327|GSM1681329	drug	1-benzylpiperazine(625 μM, 24h)	condition 1(+), condition 2(+), condition 3(+)	NA, NA, NA	Excellent		GSE490	Skeletal muscle - 72 Hour	GSM5047|GSM5048|GSM5049|GSM5071	GSM5209|GSM5210|GSM5211	drug	Methylprednisolone
GSE68785	hepatocytes	GSM1681332|GSM1681334|GSM1681336	GSM1681331|GSM1681333|GSM1681335	drug	1-(3-trifluoromethylphenyl)piperazine(35 μM, 24h)	condition 1(+), condition 2(+), condition 3(+)	NA, NA, NA	Excellent		GSE490	Skeletal muscle - 30 Hour	GSM5047|GSM5048|GSM5049|GSM5071	GSM5186|GSM5187	drug	Methylprednisolone
GSE68785	hepatocytes	GSM1681338|GSM1681340|GSM1681342	GSM1681337|GSM1681339|GSM1681341	drug	1-(4-methoxyphenyl)piperazine(522 μM, 24h)	condition 1(+), condition 2(+), condition 3(+)	NA, NA, NA	Excellent		GSE490	Skeletal muscle - 6 Hour	GSM5047|GSM5048|GSM5049|GSM5071	GSM5206|GSM5207|GSM5208	drug	Methylprednisolone
GSE68785	hepatocytes	GSM1681344|GSM1681346|GSM1681348	GSM1681343|GSM1681345|GSM1681347	drug	1-(3,4-methylenedioxybenzyl)piperazine(467 μM, 24h)	condition 1(+), condition 2(+), condition 3(+)	NA, NA, NA	Excellent		GSE490	Skeletal muscle - 1 Hour	GSM5047|GSM5048|GSM5049|GSM5071	GSM5180|GSM5181|GSM5182	drug	Methylprednisolone
GSE6907	HepG2	GSM159303|GSM159305|GSM159306	GSM159336|GSM159337|GSM159338	drug	2,3-Dimethoxy-1,4-naphthoquinone	condition 1(+), condition 2(+), condition 3(+)	NA, NA, NA	Excellent		GSE490	Skeletal muscle - 18 Hour	GSM5047|GSM5048|GSM5049|GSM5071	GSM5177|GSM5178|GSM5179	drug	Methylprednisolone
GSE6907	HepG2	GSM159303|GSM159305|GSM159306	GSM159339|GSM159340|GSM159341	drug	N-Nitrosodimethylamine	condition 1(+), condition 2(+), condition 3(+)	NA, NA, NA	Excellent		GSE490	Skeletal muscle - 30 minutes	GSM5047|GSM5048|GSM5049|GSM5071	GSM5188|GSM5189|GSM5190	drug	Methylprednisolone
GSE6914	Calu3 Parental	GSM159355|GSM159356|GSM159357|GSM159358	GSM159359|GSM159360|GSM159361|GSM159362	drug	Vehicle(10 cycles of 10 days each)	condition 1(-), condition 2(+), condition 3(-)	Different cell types in control and perturbation groups, Vehicle is not an active drug, pert_name mismatch with experimental setup (gemcitabine resistance not indicated)	Excellent		GSE490	Skeletal muscle - 15 minutes	GSM5047|GSM5048|GSM5049|GSM5071	GSM5075|GSM5076|GSM5077	drug	Methylprednisolone
GSE6914	Calu3 Gemcitabine Resistant	GSM159355|GSM159356|GSM159357|GSM159358	GSM159363|GSM159364|GSM159365|GSM159366	drug	Bexarotene(10 cycles of 10 days each)	condition 1(+), condition 2(+), condition 3(+)	NA NA NA	Excellent		GSE49244	No Data	GSM1195853|GSM1195856|GSM1195857|GSM1195862|GSM1195865	GSM1195851|GSM1195852|GSM1195854|GSM1195855|GSM1195858|GSM1195859|GSM1195860|GSM1195861|GSM1195863|GSM1195864|GSM1195866|GSM1195867	drug	Abiraterone
GSE6914	Calu3 Gemcitabine Resistant	GSM159355|GSM159356|GSM159357|GSM159358	GSM159367|GSM159368|GSM159369|GSM159370	drug	Gemcitabine(10 cycles of 10 days each)	condition 1(+), condition 2(+), condition 3(+)	NA, NA, NA	Excellent		GSE49577	OV1002 ovarian cancer cell line - Day 2	GSM1202099|GSM1202102|GSM1202105|GSM1202159|GSM1202160|GSM1202161	GSM1202143|GSM1202145|GSM1202148|GSM1202149|GSM1202153|GSM1202157|GSM1202162|GSM1202163	drug	Carboplatin
GSE6914	Calu3 Gemcitabine Resistant	GSM159355|GSM159356|GSM159357|GSM159358	GSM159371|GSM159372|GSM159373|GSM159374	drug	Gemcitabine and Bexarotene(10 cycles of 10 days each)	condition 1(+), condition 2(+), condition 3(+)	NA, NA, NA	Excellent		GSE49577	OV1002 ovarian cancer cell line - Day 1	GSM1202121|GSM1202124|GSM1202128|GSM1202180|GSM1202182|GSM1202185	GSM1202110|GSM1202114|GSM1202116|GSM1202117|GSM1202164|GSM1202170|GSM1202173	drug	Carboplatin
GSE6929	liver	GSM159830|GSM159833|GSM159834|GSM159835	GSM159831|GSM159832|GSM159837|GSM159838	drug	angiogenesis inhibitors	condition 1(+), condition 2(+), condition 3(+)	NA, NA, NA	Excellent		GSE49577	OV1002 ovarian cancer cell line - Day 4	GSM1202099|GSM1202102|GSM1202105|GSM1202159|GSM1202160|GSM1202161	GSM1202119|GSM1202122|GSM1202125|GSM1202127|GSM1202188|GSM1202189|GSM1202197	drug	Carboplatin
GSE6930	A673	GSM159850|GSM159851|GSM159852|GSM159853|GSM159854|GSM159855	GSM159867|GSM159868|GSM159869	drug	Cytarabine(0.17 uM, 24 hours)	condition 1(+), condition 2(+), condition 3(+)	NA, NA, NA	Excellent		GSE49577	OV1002 ovarian cancer cell line - Day 7	GSM1202108|GSM1202111|GSM1202115|GSM1202165|GSM1202166|GSM1202172	GSM1202131|GSM1202135|GSM1202138|GSM1202140|GSM1202177|GSM1202179|GSM1202183|GSM1202186	drug	Carboplatin
GSE6930	A673	GSM159856|GSM159857|GSM159858|GSM159859|GSM159860	GSM159870|GSM159871|GSM159872	drug	Cytarabine(0.17 uM, 3 days)	condition 1(+), condition 2(+), condition 3(+)	NA, NA, NA	Excellent		GSE49577	OV1002 ovarian cancer cell line - Day 14	GSM1202130|GSM1202133|GSM1202136|GSM1202178|GSM1202181|GSM1202184	GSM1202098|GSM1202101|GSM1202104|GSM1202107|GSM1202167|GSM1202169|GSM1202171|GSM1202174	drug	Carboplatin
GSE6930	A673	GSM159861|GSM159862|GSM159863|GSM159864|GSM159865|GSM159866	GSM159873|GSM159874|GSM159875	drug	Cytarabine(0.17 uM, 5 days)	condition 1(+), condition 2(+), condition 3(+)	NA, NA, NA	Excellent		GSE5007	HL60 cells	GSM112915|GSM112916|GSM112918	GSM112919|GSM112920|GSM112921	drug	Tretinoin
GSE6930	A673	GSM159850|GSM159851|GSM159852|GSM159853|GSM159854|GSM159855	GSM159876|GSM159877|GSM159878	drug	Cytarabine(0.34 uM, 24 hours)	condition 1(+), condition 2(+), condition 3(+)	NA, NA, NA	Excellent		GSE5023	primary fetal ASTROCYTES	GSM113365|GSM113366|GSM113367	GSM113371|GSM113372|GSM113373	drug	Chlorpyrifos
GSE6930	A673	GSM159856|GSM159857|GSM159858|GSM159859|GSM159860	GSM159879|GSM159880|GSM159881	drug	Cytarabine(0.34 uM, 3 days)	condition 1(+), condition 2(+), condition 3(+)	NA, NA, NA	Excellent		GSE5023	primary fetal ASTROCYTES	GSM113365|GSM113366|GSM113367	GSM113368|GSM113369|GSM113370	drug	Cyfluthrin
GSE6930	A673	GSM159861|GSM159862|GSM159863|GSM159864|GSM159865|GSM159866	GSM159882|GSM159883|GSM159884	drug	Cytarabine(0.34 uM, 5 days)	condition 1(+), condition 2(+), condition 3(+)	NA, NA, NA	Excellent		GSE50382	No Data	GSM1217777|GSM1217782|GSM1217785	GSM1217776|GSM1217778|GSM1217779|GSM1217780|GSM1217781|GSM1217783|GSM1217784|GSM1217786|GSM1217787|GSM1217788|GSM1217789|GSM1217790	drug	Morphine
GSE6930	A673	GSM159850|GSM159851|GSM159852|GSM159853|GSM159854|GSM159855	GSM159885|GSM159886|GSM159887	drug	Doxorubicin(59.88 nM, 24 hours)	condition 1(+), condition 2(+), condition 3(+)	NA, NA, NA	Excellent		GSE50649	COLO829 human melanoma cell line-MITF Knockdown (BRAFV600E mutated)	GSM1225717|GSM1225718	GSM1225719|GSM1225720	drug	Plx4032
GSE6930	A673	GSM159856|GSM159857|GSM159858|GSM159859|GSM159860	GSM159888|GSM159889|GSM159890	drug	Doxorubicin(59.88 nM, 3 days)	condition 1(+), condition 2(+), condition 3(+)	NA, NA, NA	Excellent		GSE50649	COLO829 human melanoma cell line (BRAFV600E mutated)	GSM1225721|GSM1225722	GSM1225723|GSM1225724	drug	Plx4032
GSE6930	A673	GSM159861|GSM159862|GSM159863|GSM159864|GSM159865|GSM159866	GSM159891|GSM159892|GSM159893	drug	Doxorubicin(59.88 nM, 5 days)	condition 1(+), condition 2(+), condition 3(+)	NA, NA, NA	Excellent		GSE50791	HT29 3D culture cell - Day 3	GSM1229357|GSM1229363	GSM1229358|GSM1229364	drug	Plx4720
GSE6930	A673	GSM159850|GSM159851|GSM159852|GSM159853|GSM159854|GSM159855	GSM159894|GSM159895|GSM159896	drug	Doxorubicin(119.76 nM, 24 hours)	condition 1(+), condition 2(+), condition 3(+)	NA, NA, NA	Excellent		GSE50791	HT29 3D culture cell - Day 8	GSM1229359|GSM1229365	GSM1229360|GSM1229366	drug	Plx4720
GSE6930	A673	GSM159856|GSM159857|GSM159858|GSM159859|GSM159860	GSM159897|GSM159898|GSM159899	drug	Doxorubicin(119.76 nM, 3 days)	condition 1(+), condition 2(+), condition 3(+)	NA, NA, NA	Excellent		GSE50791	HT29 3D culture cell - Day 1	GSM1229355|GSM1229361	GSM1229356|GSM1229362	drug	Plx4720
GSE6930	A673	GSM159861|GSM159862|GSM159863|GSM159864|GSM159865|GSM159866	GSM159900|GSM159901	drug	Doxorubicin(119.76 nM, 5 days)	condition 1(+), condition 2(+), condition 3(+)	NA, NA, NA	Excellent		GSE5080	Astrocytes	GSM113365|GSM113366|GSM113367	GSM113374|GSM113375|GSM113376	drug	Harman
GSE6930	A673	GSM159850|GSM159851|GSM159852|GSM159853|GSM159854|GSM159855	GSM159902|GSM159903|GSM159904	drug	Puromycin(0.09 uM, 24 hours)	condition 1(+), condition 2(+), condition 3(+)	NA, NA, NA	Excellent		GSE50836	lung	GSM1230990|GSM1230991	GSM1230986|GSM1230987	drug	Mepenzolate bromide
GSE6930	A673	GSM159856|GSM159857|GSM159858|GSM159859|GSM159860	GSM159905|GSM159906|GSM159907	drug	Puromycin(0.09 uM, 3 days)	condition 1(+), condition 2(+), condition 3(+)	NA, NA, NA	Excellent		GSE50836	Lung	GSM1230992|GSM1230993	GSM1230988|GSM1230989	drug	Mepenzolate
GSE6930	A673	GSM159861|GSM159862|GSM159863|GSM159864|GSM159865|GSM159866	GSM159908|GSM159909|GSM159910	drug	Puromycin(0.09 uM, 5 days)	condition 1(+), condition 2(+), condition 3(+)	NA, NA, NA	Excellent		GSE51163	Kidney	GSM1239947|GSM1239948|GSM1239949|GSM1239950	GSM1239943|GSM1239944|GSM1239945|GSM1239946	drug	Monuron
GSE6930	A673	GSM159850|GSM159851|GSM159852|GSM159853|GSM159854|GSM159855	GSM159911|GSM159912|GSM159913	drug	Puromycin(0.18 uM, 24 hours)	condition 1(+), condition 2(+), condition 3(+)	NA, NA, NA	Excellent		GSE51163	rat proximal renal tubule cell line (NRK-52E), 72h treatment	GSM1239940|GSM1239941|GSM1239942	GSM1239937|GSM1239938|GSM1239939	drug	Monuron
GSE6930	A673	GSM159856|GSM159857|GSM159858|GSM159859|GSM159860	GSM159914|GSM159915|GSM159916	drug	Puromycin(0.18 uM, 3 days)	condition 1(+), condition 2(+), condition 3(+)	NA,NA,NA	Excellent		GSE51163	rat proximal renal tubule cell line (NRK-52E), 6h treatment	GSM1239928|GSM1239929|GSM1239930	GSM1239925|GSM1239926|GSM1239927	drug	Monuron
GSE6930	A673	GSM159861|GSM159862|GSM159863|GSM159864|GSM159865|GSM159866	GSM159917	drug	Puromycin(0.18 uM, 5 days)	condition 1(+), condition 2(+), condition 3(+)	NA, NA, NA	Excellent		GSE51163	Liver	GSM1239955|GSM1239956|GSM1239957|GSM1239958	GSM1239951|GSM1239952|GSM1239953|GSM1239954	drug	Monuron
GSE7035	A549 NSCLC cell line	GSM162889|GSM162890	GSM162891|GSM162892	drug	Rosiglitazone(unknown dose, 24 hr)	condition 1(+), condition 2(+), condition 3(+)	NA, NA, NA	Excellent		GSE51163	rat proximal renal tubule cell line (NRK-52E), 24h treatment	GSM1239934|GSM1239935|GSM1239936	GSM1239931|GSM1239932|GSM1239933	drug	Monuron
GSE7035	A549 NSCLC cell line	GSM162889|GSM162890	GSM162893|GSM162894	drug	Carboplatin(unknown dose, 24 hr)	condition 1(+), condition 2(+), condition 3(+)	NA, NA, NA	Excellent		GSE51207	H4IIEC3 liver cell line - 29uM	GSM1240502|GSM1240505|GSM1240508|GSM1240511	GSM1240503|GSM1240506|GSM1240509|GSM1240512	drug	Cobalt dichloride hexahydrate
GSE7035	A549 NSCLC cell line	GSM162889|GSM162890	GSM162895|GSM162896	drug	Rosiglitazone and Carboplatin(unknown dose, 24 hr)	condition 1(+), condition 2(+), condition 3(+)	NA, NA, NA	Excellent		GSE51207	H4IIEC3 liver cell line - 62uM	GSM1240502|GSM1240505|GSM1240508|GSM1240511	GSM1240504|GSM1240507|GSM1240510|GSM1240513	drug	Cobalt dichloride hexahydrate
GSE7036	Trasnsformed Lymphocytes	GSM162898	GSM162897	drug	lithium & citalopram (22.5 years)	condition 1(+), condition 2(+), condition 3(-)	NA, NA, Mismatch in pert_name for ctrl_ids (pert_name should not be mentioned for controls)	Excellent		GSE51207	MH1C1 liver cell line - 310 uM	GSM1240490|GSM1240493|GSM1240496|GSM1240499	GSM1240492|GSM1240495|GSM1240498|GSM1240501	drug	Cobalt dichloride hexahydrate
GSE7036	Trasnsformed Lymphocytes	GSM162900	GSM162899	drug	lithium & olanzapine (64 weeks)	condition 1(+), condition 2(+), condition 3(+)	NA, NA, NA	Excellent		GSE51207	MH1C1 liver cell line - 160 uM	GSM1240490|GSM1240493|GSM1240496|GSM1240499	GSM1240491|GSM1240494|GSM1240497|GSM1240500	drug	Cobalt dichloride hexahydrate
GSE7036	Trasnsformed Lymphocytes	GSM162903	GSM162901	drug	sodium valproate (5 years)	condition 1(+), condition 2(-), condition 3(+)	NA, GSM162901 and GSM162903 are not from the same "type" since one is affected and the other is a control, GSM162903 should be a drug treatment sample but is a control sample with no medication information, NA	Excellent		GSE5145	Primary smooth muscle cells	GSM116104|GSM116105|GSM116106	GSM116101|GSM116102|GSM116103	drug	Calcitriol
GSE7111	3T3-L1	GSM170939|GSM179962|GSM179964	GSM179965|GSM179966|GSM179968	drug	Resveratrol	condition 1(+), condition 2(+), condition 3(+)	NA, NA, NA	Excellent		GSE51698	TAMs (tumor associated macrophages)	GSM1250711|GSM1250712	GSM1250713|GSM1250714	drug	Imatinib
GSE7193	Lean	GSM172979|GSM172980|GSM172981	GSM172982|GSM172983|GSM172984	Drug	Rosiglitazone(3 mg/kg, 12 weeks)	condition 1(+), condition 2(+), condition 3(+)	NA, NA, NA	Excellent		GSE5230	HepG2	GSM118418|GSM118419|GSM118420|GSM118421	GSM118422|GSM118423|GSM118424|GSM118425	drug	Decitabine
GSE7193	Obese	GSM172989|GSM172990|GSM172987	GSM172985|GSM172986|GSM172988	Drug	Rosiglitazone(3 mg/kg, 12 weeks)	condition 1(+), condition 2(+), condition 3(+)	NA, NA, NA	Excellent		GSE52452	MGHU3 bladder cancer cells	GSM1267150|GSM1267151|GSM1267152	GSM1267153|GSM1267154|GSM1267155	drug	Pd173074
GSE7259	Caco-2	GSM174945|GSM174946	GSM174819|GSM174944	drug	quercetin(40 µM, 5 days)	condition 1(+), condition 2(+), condition 3(+)	NA NA NA	Excellent		GSE52452	human multiple myeloma cell line	GSM1267153|GSM1267154|GSM1267155	GSM1267156|GSM1267157|GSM1267158	drug	Fgfr-specific pd173074 inhibitor
GSE7259	Caco-2	GSM174949|GSM174950	GSM174947|GSM174948	drug	quercetin(40 µM, 10 days)	condition 1(+), condition 2(+), condition 3(+)	NA, NA, NA	Excellent		GSE52644	liver	GSM1273512|GSM1273513|GSM1273514|GSM1273515	GSM1273500|GSM1273501|GSM1273502|GSM1273503	drug	Ethanol
GSE7479	distal colon mucosa	GSM180920|GSM181037|GSM181038|GSM181039	GSM181040|GSM181041|GSM181042|GSM181043	drug	Quercetin(10g/kg diet, 11 weeks)	condition 1(+), condition 2(+), condition 3(+)	NA, NA, NA	Excellent		GSE52711	Hematopoietic stem cell (Female)	GSM1274476|GSM1274477|GSM1274478	GSM1274479|GSM1274480|GSM1274481	drug	Estradiol
GSE7683	primary chondrocyte	GSM185888|GSM185892|GSM185893|GSM185923|GSM185977	GSM185887|GSM185890|GSM185891|GSM185924|GSM185964|GSM185976	drug	Dexamethasone(10E-7M, 24 hr)	condition 1(+), condition 2(+), condition 3(+)	NA, NA, NA	Excellent		GSE52711	Haematopoietic stem cells (male)	GSM1274470|GSM1274471|GSM1274472	GSM1274473|GSM1274474|GSM1274475	drug	Estradiol
GSE7683	primary chondrocyte	GSM185889|GSM185923|GSM185977	GSM185924|GSM185964|GSM185976	drug	Dexamethasone(10E-7M, 6 hr)	condition 1(+), condition 2(+), condition 3(+)	NA, NA, NA	Excellent		GSE52819	Mtb H37Rv-infected THP-1 macrophages	GSM1276666|GSM1276667|GSM1276668	GSM1276669|GSM1276670|GSM1276671	drug	Calcitriol
GSE7762	Striatum	GSM187965|GSM187966|GSM187967	GSM187968|GSM187969|GSM187970	Drug	Morphine(20 mg/kg, acute)	condition 1(+), condition 2(+), condition 3(+)	NA, NA, NA	Excellent		GSE52819	Macrophages	GSM1276660|GSM1276661|GSM1276662	GSM1276663|GSM1276664|GSM1276665	drug	Calcitriol
GSE7762	Striatum	GSM187965|GSM187966|GSM187967	GSM187971|GSM187972|GSM187973	Drug	Morphine(10-40 mg/kg, chronic)	condition 1(+), condition 2(+), condition 3(+)	NA, NA, NA	Excellent		GSE52889	Lymphoblastoid Cell Lines	GSM1277537|GSM1277538	GSM1277539|GSM1277540	drug	Methylphenidate
GSE7762	Striatum	GSM187974|GSM187975|GSM187976	GSM187977|GSM187978|GSM187979	Drug	Morphine(20 mg/kg, acute)	condition 1(+), condition 2(+), condition 3(+)	NA, NA, NA	Excellent		GSE5315	ischemic cerebral cortex	GSM120463|GSM120464	GSM120461|GSM120462	drug	Estradiol
GSE7762	Striatum	GSM187974|GSM187975|GSM187976	GSM187980|GSM187981|GSM187982	Drug	Morphine(10-40 mg/kg, chronic)	condition 1(+), condition 2(+), condition 3(+)	NA, NA, NA	Excellent		GSE53180	PC-3 cells	GSM1286084|GSM1286089	GSM1286087|GSM1286092	drug	Gefitinib
GSE7762	Striatum	GSM187983|GSM187984|GSM187985	GSM187986|GSM187987|GSM187988	Drug	Morphine(20 mg/kg, acute)	condition 1(+), condition 2(+), condition 3(+)	NA, NA, NA	Excellent		GSE53180	PC-3 cells	GSM1286084|GSM1286089	GSM1286086|GSM1286091	drug	Luteolin
GSE7762	Striatum	GSM187983|GSM187984|GSM187985	GSM187989|GSM187990|GSM187991	Drug	Morphine(10-40 mg/kg, chronic)	condition 1(+), condition 2(+), condition 3(+)	NA, NA, NA	Excellent		GSE5324	wild type	GSM120234|GSM120244|GSM120254|GSM120263|GSM120272	GSM120236|GSM120246|GSM120256|GSM120265|GSM120274	drug	Dactinomycin
GSE7762	Striatum	GSM187992|GSM187993|GSM187994	GSM187995|GSM187996|GSM187997	Drug	Morphine(20 mg/kg, acute)	condition 1(+), condition 2(+), condition 3(+)	NA, NA, NA	Excellent		GSE5324	tristerapolin-deficient	GSM120229|GSM120239|GSM120249|GSM120259	GSM120231|GSM120241|GSM120251|GSM120269	drug	Dactinomycin
GSE7762	Striatum	GSM187992|GSM187993|GSM187994	GSM187998|GSM187999|GSM188000	Drug	Morphine(10-40 mg/kg, chronic)	condition 1(+), condition 2(+), condition 3(+)	NA, NA, NA	Excellent		GSE5339	Lung fibroblasts - 8 Hours	GSM120312|GSM120313|GSM120314	GSM120342|GSM120343|GSM120344	drug	Vanadium pentoxide
GSE7793	kidney	GSM189045|GSM189047|GSM189048|GSM189049|GSM189050|GSM189051	GSM189052|GSM189053|GSM189054|GSM189055|GSM189056|GSM189057	drug	vancomycin(50 mg/kg, 7 days)	condition 1(+), condition 2(+), condition 3(+)	NA, NA, NA	Excellent		GSE5339	Lung fibroblasts - 12 Hours	GSM120300|GSM120301|GSM120302	GSM120330|GSM120331|GSM120332	drug	Vanadium pentoxide
GSE7793	kidney	GSM189045|GSM189047|GSM189048|GSM189049|GSM189050|GSM189051	GSM189058|GSM189059|GSM189060|GSM189062|GSM189063|GSM189064	drug	vancomycin(200 mg/kg, 7 days)	condition 1(+), condition 2(+), condition 3(+)	NA, NA, NA	Excellent		GSE5339	Lung fibroblasts - 1 Hour	GSM120303|GSM120304|GSM120305	GSM120333|GSM120334|GSM120335	drug	Vanadium pentoxide
GSE7793	kidney	GSM189045|GSM189047|GSM189048|GSM189049|GSM189050|GSM189051	GSM189065|GSM189066|GSM189068|GSM189069|GSM189070|GSM189071	drug	vancomycin(400 mg/kg, 7 days)	condition 1(+), condition 2(+), condition 3(+)	NA, NA, NA	Excellent		GSE5339	Lung fibroblasts - 24 Hours	GSM120306|GSM120307|GSM120308	GSM120336|GSM120337|GSM120338	drug	Vanadium pentoxide
GSE7793	kidney	GSM189072|GSM189073|GSM189074|GSM189075|GSM189076|GSM189077	GSM189078|GSM189079|GSM189080|GSM189081|GSM189082|GSM189083	drug	vancomycin(50 mg/kg, 7 days)	condition 1(+), condition 2(+), condition 3(+)	NA, NA, NA	Excellent		GSE5339	Lung fibroblasts - 4 Hours	GSM120309|GSM120310|GSM120311	GSM120339|GSM120340|GSM120341	drug	Vanadium pentoxide
GSE7793	kidney	GSM189072|GSM189073|GSM189074|GSM189075|GSM189076|GSM189077	GSM189084|GSM189085|GSM189086|GSM189087|GSM189088|GSM189089	drug	vancomycin(200 mg/kg, 7 days)	condition 1(+), condition 2(+), condition 3(+)	NA, NA, NA	Excellent		GSE53394	MCF-7 breast cancer (BC) cells	GSM1290791|GSM1290792	GSM1290793|GSM1290794	drug	Estradiol
GSE7793	kidney	GSM189072|GSM189073|GSM189074|GSM189075|GSM189076|GSM189077	GSM189090|GSM189091|GSM189092|GSM189093|GSM189094|GSM189095	drug	vancomycin(400 mg/kg, 7 days)	condition 1(+), condition 2(+), condition 3(+)	NA, NA, NA	Excellent		GSE54255	liver	GSM1311186|GSM1311188|GSM1311190|GSM1311192|GSM1311194	GSM1311187|GSM1311189|GSM1311191|GSM1311193|GSM1311195	drug	Diclofenac
GSE7868	LNCaP prostate cancer epithelial cell line	GSM190812|GSM190815|GSM190818	GSM190813|GSM190816|GSM190819	drug	DHT(0, 4h)	condition 1(+), condition 2(+), condition 3(+)	NA, NA, NA	Excellent		GSE54464	ME180 squamous cell carcinoma cell line - 3 hours 10&Icirc;&frac14;M	GSM1315852|GSM1315853|GSM1315854|GSM1315855	GSM1315860|GSM1315861|GSM1315862|GSM1315863	drug	Tretinoin
GSE7868	LNCaP prostate cancer epithelial cell line	GSM190812|GSM190815|GSM190818	GSM190814|GSM190817|GSM190820	drug	DHT(0, 16h)	condition 1(+), condition 2(+), condition 3(+)	NA, NA, NA	Excellent		GSE54464	ME180 squamous cell carcinoma cell line - 6 hours 10&Icirc;&frac14;M	GSM1315852|GSM1315853|GSM1315854|GSM1315855	GSM1315864|GSM1315865|GSM1315866|GSM1315867	drug	Tretinoin
GSE7890	keloid	GSM194109|GSM194110|GSM194111|GSM194112|GSM194113	GSM194104|GSM194105|GSM194106|GSM194107|GSM194108	drug	hydrocortisone(1.5uM, n/a)	condition 1(+), condition 2(+), condition 3(+)	NA, NA, NA	Excellent		GSE54464	ME180 squamous cell carcinoma cell line - 1 hour 10&Icirc;&frac14;M	GSM1315852|GSM1315853|GSM1315854|GSM1315855	GSM1315856|GSM1315857|GSM1315858|GSM1315859	drug	Tretinoin
GSE7890	normal	GSM194118|GSM194119|GSM194120|GSM194121|GSM194122	GSM194114|GSM194115|GSM194116|GSM194117	drug	hydrocortisone(1.5uM, n/a)	condition 1(+), condition 2(+), condition 3(+)	NA, NA, NA	Excellent		GSE54608	OE-E6/7 cells	GSM1319897|GSM1319901|GSM1319905	GSM1319900|GSM1319904|GSM1319908	drug	Dexamethasone
GSE7955	Cerebrocortex	GSM190915|GSM195231|GSM195232|GSM195233|GSM195234|GSM195235|GSM195236|GSM195237|GSM195238|GSM195239|GSM195240|GSM195241	GSM195242|GSM195243|GSM195248|GSM195249|GSM195250|GSM195251|GSM195252|GSM195253	drug	Permethrin(1mg/kg, 6hr)	condition 1(+), condition 2(+), condition 3(+)	NA, NA, NA	Excellent		GSE5462	breast cancer biopsies	GSM125123|GSM125125|GSM125127|GSM125129|GSM125131|GSM125133|GSM125135|GSM125137|GSM125139|GSM125141|GSM125143|GSM125145|GSM125147|GSM125149|GSM125151|GSM125153|GSM125155|GSM125157|GSM125159|GSM125161|GSM125163|GSM125165|GSM125167|GSM125169|GSM125171|GSM125173|GSM125175|GSM125177|GSM125179|GSM125181|GSM125183|GSM125185|GSM125187|GSM125189|GSM125191|GSM125193|GSM125195|GSM125197|GSM125199|GSM125201…	GSM125124|GSM125126|GSM125128|GSM125130|GSM125132|GSM125134|GSM125136|GSM125138|GSM125140|GSM125142|GSM125144|GSM125146|GSM125148|GSM125150|GSM125152|GSM125154|GSM125156|GSM125158|GSM125160|GSM125162|GSM125164|GSM125166|GSM125168|GSM125170|GSM125172|GSM125174|GSM125176|GSM125178|GSM125180|GSM125182|GSM125184|GSM125186|GSM125188|GSM125190|GSM125192|GSM125194|GSM125196|GSM125198|GSM125200|GSM125202…	drug	Letrozole
GSE7955	Cerebrocortex	GSM190915|GSM195231|GSM195232|GSM195233|GSM195234|GSM195235|GSM195236|GSM195237|GSM195238|GSM195239|GSM195240|GSM195241	GSM195254|GSM195255|GSM195256|GSM195257|GSM195258|GSM195259|GSM195260|GSM195261	drug	Permethrin(10mg/kg, 6hr)	condition 1(+), condition 2(+), condition 3(+)	NA, NA, NA	Excellent		GSE5463	NA	GSM124988|GSM124989	GSM124990|GSM124991	drug	Dexamethasone
GSE7955	Cerebrocortex	GSM190915|GSM195231|GSM195232|GSM195233|GSM195234|GSM195235|GSM195236|GSM195237|GSM195238|GSM195239|GSM195240|GSM195241	GSM195263|GSM195264|GSM195265|GSM195266|GSM195267|GSM195269|GSM195270|GSM195272	drug	Permethrin(100mg/kg, 6hr)	condition 1(+), condition 2(+), condition 3(+)	NA, NA, NA	Excellent		GSE54657	AGS cells	GSM1321413|GSM1321414|GSM1321415	GSM1321416|GSM1321417|GSM1321418	drug	Celecoxib
GSE7955	Cerebrocortex	GSM190915|GSM195231|GSM195232|GSM195233|GSM195234|GSM195235|GSM195236|GSM195237|GSM195238|GSM195239|GSM195240|GSM195241	GSM195276|GSM195278|GSM195280|GSM195281|GSM195283|GSM195285|GSM195286|GSM195288	drug	Deltamethrin(0.3mg/kg, 6hr)	condition 1(+), condition 2(+), condition 3(+)	NA, NA, NA	Excellent		GSE54839	midbrain	GSM1324893|GSM1324894|GSM1324895|GSM1324899|GSM1324900|GSM1324901|GSM1324905|GSM1324906|GSM1324907|GSM1324911|GSM1324912|GSM1324913|GSM1324917|GSM1324918|GSM1324919|GSM1324923|GSM1324924|GSM1324925|GSM1324929|GSM1324930|GSM1324931|GSM1324935|GSM1324936|GSM1324937|GSM1324941|GSM1324942|GSM1324943|GSM1324947|GSM1324948|GSM1324949	GSM1324896|GSM1324897|GSM1324898|GSM1324902|GSM1324903|GSM1324904|GSM1324908|GSM1324909|GSM1324910|GSM1324914|GSM1324915|GSM1324916|GSM1324920|GSM1324921|GSM1324922|GSM1324926|GSM1324927|GSM1324928|GSM1324932|GSM1324933|GSM1324934|GSM1324938|GSM1324939|GSM1324940|GSM1324944|GSM1324945|GSM1324946|GSM1324950|GSM1324951|GSM1324952	drug	Cocaine
GSE7955	Cerebrocortex	GSM190915|GSM195231|GSM195232|GSM195233|GSM195234|GSM195235|GSM195236|GSM195237|GSM195238|GSM195239|GSM195240|GSM195241	GSM195289|GSM195290|GSM195291|GSM195292|GSM195293|GSM195295|GSM195296|GSM195297	drug	Deltamethrin(1mg/kg, 6hr)	condition 1(+), condition 2(+), condition 3(+)	NA, NA, NA	Excellent		GSE5497	C2C12 myoblasts	GSM126586|GSM126587|GSM126588	GSM126589|GSM126590|GSM126591	drug	Sodium pyruvate
GSE7955	Cerebrocortex	GSM190915|GSM195231|GSM195232|GSM195233|GSM195234|GSM195235|GSM195236|GSM195237|GSM195238|GSM195239|GSM195240|GSM195241	GSM195298|GSM195299|GSM195300|GSM195301|GSM195302|GSM195303|GSM195304|GSM195305	drug	Deltamethrin(3mg/kg, 6hr)	condition 1(+), condition 2(+), condition 3(+)	NA, NA, NA	Excellent		GSE5504	Peripheral blood-derived MONOCYTES - 2 hours	GSM126988|GSM126993	GSM126994|GSM126995	drug	Lipopolysaccharide
GSE8238	0-day rat ovary cultured 2 days	GSM203966|GSM203967	GSM203968|GSM203969	drug	Progesterone(unknown dose, 2 days)	condition 1(+), condition 2(+), condition 3(+)	NA, NA, NA	Excellent		GSE5504	Peripheral blood-derived MONOCYTES - 24 hours	GSM126988|GSM126993	GSM127010|GSM127011	drug	Lipopolysaccharide
GSE8588	H295R adrenocortical carcinoma cell line	GSM213193|GSM213194|GSM213197	GSM213199|GSM213200|GSM213201	drug	2-Hydroxybrominated diphenyl ether 47(10 µM, 24 hours)	condition 1(+), condition 2(+), condition 3(+)	NA, NA, NA	Excellent		GSE5504	Peripheral blood-derived MONOCYTES - 4 hours	GSM126988|GSM126993	GSM126996|GSM126997	drug	Lipopolysaccharide
GSE8588	H295R adrenocortical carcinoma cell line	GSM213193|GSM213194|GSM213197	GSM213204|GSM213205|GSM213210	drug	2-Hydroxybrominated diphenyl ether 85(10 µM, 24 hours)	condition 1(+), condition 2(+), condition 3(+)	NA, NA, NA	Excellent		GSE5504	Peripheral blood-derived MONOCYTES - 8 hours	GSM126988|GSM126993	GSM126998|GSM126999	drug	Lipopolysaccharide
GSE8597	MCF7 breast cancer cells	GSM213330|GSM213331|GSM213332|GSM213333	GSM213326|GSM213327|GSM213328|GSM213329	drug	Estradiol(25 nM, 24h)	condition 1(+), condition 2(+), condition 3(+)	NA, NA, NA	Excellent		GSE5509	Livers - 48 hours after exposure	GSM127079|GSM127080|GSM127081|GSM127082|GSM127083|GSM127084|GSM127085|GSM127086|GSM127087	GSM127074|GSM127075|GSM127076|GSM127077|GSM127078	drug	Rosiglitazone
GSE8832	K562	GSM219392|GSM219393|GSM219394	GSM219395|GSM219396|GSM219397	drug	1R-Chl(250nM, 24h)	condition 1(+), condition 2(+), condition 3(+)	NA NA NA	Excellent		GSE5509	Livers - 48 hours after exposure	GSM127079|GSM127080|GSM127081|GSM127082|GSM127083|GSM127084|GSM127085|GSM127086|GSM127087	GSM127054|GSM127055|GSM127056|GSM127057|GSM127058	drug	Caerulein
GSE9166	Primary Human Hepatocyte	GSM231324|GSM231326	GSM231332|GSM231333	drug	Ciprofloxacin(400uM, 24hr)	condition 1(+), condition 2(+), condition 3(+)	NA, NA, NA	Excellent		GSE5509	Livers - 48 hours after exposure	GSM127079|GSM127080|GSM127081|GSM127082|GSM127083|GSM127084|GSM127085|GSM127086|GSM127087	GSM127059|GSM127060|GSM127061|GSM127062|GSM127063	drug	N-nitrosodimethylamine
GSE9166	Primary Human Hepatocyte	GSM231324|GSM231326	GSM231482|GSM231503	drug	Clinafloxacin(400uM, 24hr)	condition 1(+), condition 2(+), condition 3(+)		Excellent		GSE5509	Livers - 48 hours after exposure	GSM127079|GSM127080|GSM127081|GSM127082|GSM127083|GSM127084|GSM127085|GSM127086|GSM127087	GSM127049|GSM127050|GSM127051|GSM127052|GSM127053	drug	1-naphthyl isothiocyanate
GSE9166	Primary Human Hepatocyte	GSM231324|GSM231326	GSM231505|GSM231507	drug	Gatifloxacin(400uM, 24hr)	condition 1(+), condition 2(+), condition 3(+)	NA, NA, NA	Excellent		GSE5509	Livers - 48 hours after exposure	GSM127079|GSM127080|GSM127081|GSM127082|GSM127083|GSM127084|GSM127085|GSM127086|GSM127087	GSM127069|GSM127070|GSM127071|GSM127072|GSM127073	drug	N-methylformamide
GSE9166	Primary Human Hepatocyte	GSM231324|GSM231326	GSM231509|GSM231510	drug	Grepafloxacin(400uM, 24hr)	condition 1(+), condition 2(+), condition 3(+)	NA, NA, NA	Excellent		GSE55243	lung alveolar type 2 cells (Sprague-Dawley males following 6 weeks of chronic ingestion of alcohol)	GSM1332324|GSM1332325|GSM1332326|GSM1332327	GSM1332328|GSM1332329|GSM1332330	drug	Ethanol
GSE9166	Primary Human Hepatocyte	GSM231324|GSM231326	GSM231511|GSM231512	drug	Levofloxacin(400uM, 24hr)	condition 1(+), condition 2(+), condition 3(+)	NA, NA, NA	Excellent		GSE5542	lung epithelial A549 cells, 24h treatment	GSM128897|GSM128898|GSM128906|GSM128915	GSM128894|GSM128903|GSM128907|GSM128912	drug	Natural alpha interferon
GSE9166	Primary Human Hepatocyte	GSM231324|GSM231326	GSM231513|GSM231514	drug	Trovafloxacin(400uM, 24hr)	condition 1(+), condition 2(+), condition 3(+)	NA, NA, NA	Excellent		GSE5542	lung epithelial A549 cells, 24h treatment	GSM128897|GSM128898|GSM128906|GSM128915	GSM128889|GSM128895|GSM128904|GSM128913	drug	Interferon gamma-1b
GSE9166	Primary Human Hepatocyte	GSM231329|GSM231331	GSM231515|GSM231516	drug	Trovafloxacin(400uM, 24hr)	condition 1(+), condition 2(+), condition 3(+)	NA, NA, NA	Excellent		GSE5542	lung epithelial A549 cells, 6h treatment	GSM128888|GSM128893|GSM128902|GSM128911	GSM128885|GSM128891|GSM128900|GSM128909	drug	Interferon gamma-1b
GSE9166	HepG2	GSM231526|GSM231527	GSM231517	drug	Ciprofloxacin(500uM, 24hr)	condition 1(+), condition 2(+), condition 3(+)	NA NA NA	Excellent		GSE5542	lung epithelial A549 cells, 6h treatment	GSM128888|GSM128893|GSM128902|GSM128911	GSM128884|GSM128890|GSM128899|GSM128908	drug	Natural alpha interferon
GSE9166	HepG2	GSM231526|GSM231527	GSM231518	drug	Gatifloxacin(800uM, 24hr)	condition 1(+), condition 2(+), condition 3(+)	NA, NA, NA	Excellent		GSE55624	SW480 cancer cells	GSM1340521|GSM1340522	GSM1340535|GSM1340536	drug	Mek inhibitor (meki : azd6244)
GSE9166	HepG2	GSM231526|GSM231527	GSM231519|GSM231522	drug	Trovafloxacin(100uM, 24hr)	condition 1(+), condition 2(+), condition 3(+)	NA, NA, NA	Excellent		GSE55624	SW480 cancer cells	GSM1340521|GSM1340522	GSM1340525|GSM1340526	drug	Nvp-tnks656 (tankyrase inhibitor)
GSE9166	HepG2	GSM231526|GSM231527	GSM231520	drug	Levofloxacin(100uM, 24hr)	condition 1(+), condition 2(+), condition 3(+)	NA, NA, NA	Excellent		GSE55624	SW480 cancer cells	GSM1340521|GSM1340522	GSM1340533|GSM1340534	drug	Nvp-tnks656
GSE9166	HepG2	GSM231526|GSM231527	GSM231521	drug	Gatifloxacin(100uM, 24hr)	condition 1(+), condition 2(+), condition 3(+)	NA, NA, NA	Excellent		GSE55624	SW480 cancer cells	GSM1340521|GSM1340522	GSM1340527|GSM1340528	drug	Mek inhibitor (meki : azd6244)
GSE9166	HepG2	GSM231526|GSM231527	GSM231523	drug	Ciprofloxacin(100uM, 24hr)	condition 1(+), condition 2(+), condition 3(+)	NA, NA, NA	Excellent		GSE5681	diffuse large B cell lymphoma SKI-DLCL cells	GSM132917|GSM132918|GSM132920	GSM132949|GSM132950|GSM132953	drug	Cytarabine
GSE9166	HepG2	GSM231526|GSM231527	GSM231524	drug	Grepafloxacin(100uM, 24hr)	condition 1(+), condition 2(+), condition 3(+)	NA, NA, NA	Excellent		GSE5681	diffuse large B cell lymphoma SKI-DLCL cells	GSM132917|GSM132918|GSM132920	GSM132941|GSM132944|GSM132947	drug	Aplidin
GSE9166	HepG2	GSM231526|GSM231527	GSM231525	drug	Clinafloxacin(100uM, 24hr)	condition 1(+), condition 2(+), condition 3(+)	NA, NA, NA	Excellent		GSE58074	KJD SV40 virus transformed epidermal keratinocyte	GSM1400400|GSM1400401	GSM1400412|GSM1400413	drug	Doxorubicin
GSE9166	HepG2	GSM231530|GSM231531	GSM231528	drug	Levofloxacin(800uM, 24hr)	condition 1(+), condition 2(+), condition 3(+)	NA, NA, NA	Excellent		GSE58074	SCC25 tongue epidermal keratinocyte	GSM1400402|GSM1400403	GSM1400404|GSM1400405	drug	Doxorubicin
GSE9166	HepG2	GSM231530|GSM231531	GSM231529	drug	Trovafloxacin(100uM, 24hr)	condition 1(+), condition 2(+), condition 3(+)	NA, NA, NA	Excellent		GSE5824	T cell lymphoblastic leukemia cell line CEM-c1	GSM136055|GSM136056|GSM136057	GSM136064|GSM136065|GSM136066	drug	Sirolimus
GSE9247	MC3T3	GSM234794|GSM234795|GSM234796|GSM234797	GSM234798|GSM234799|GSM234800|GSM234801	drug	Entinostat(unknown, 18 hours)	condition 1(-), condition 2(+), condition 3(-)	Incorrect control and perturbation details, correct classification of sample types, incorrect perturbation name details (Entinostat does not match MS-275, duration mentioned but drug dosage is not provided)	Excellent		GSE59357	Pancreatic Cancer Cell Lines	GSM1435693|GSM1435694|GSM1435695|GSM1435696|GSM1435697|GSM1435698|GSM1435699|GSM1435700|GSM1435701	GSM1435684|GSM1435685|GSM1435686|GSM1435687|GSM1435688|GSM1435689|GSM1435690|GSM1435691|GSM1435692	drug	Dasatinib
GSE9247	MC3T3	GSM234794|GSM234795|GSM234796|GSM234797	GSM234802|GSM234803|GSM234804	drug	Trichostatin A(unknown, 18 hours)	condition 1(+), condition 2(+), condition 3(+)	NA, NA, NA	Excellent		GSE59727	DRG neurons - 10 &Acirc;&micro;M for 30 min	GSM1442972|GSM1442973|GSM1442974|GSM1442975	GSM1442976|GSM1442977|GSM1442978|GSM1442979	drug	Capsaicin
GSE9247	MC3T3	GSM234794|GSM234795|GSM234796|GSM234797	GSM234805|GSM234806|GSM234807|GSM234808	drug	Valproic Acid(unknown, 18 hours)	condition 1(+), condition 2(+), condition 3(+)	NA, NA, NA	Excellent		GSE61495	LICR HN1 squamous cell carcinoma (HNSCC) cell line - 15nM for 13 hours	GSM1506273|GSM1506274|GSM1506275	GSM1506270|GSM1506271|GSM1506272	drug	Cetuximab
GSE9480	normal rat testis	GSM240630|GSM240631|GSM240632	GSM240633|GSM240634	drug	Cadmium chloride(3 mg/kg, 8 hours)	condition 1(+), condition 2(+), condition 3(+)	NA, NA, NA	Excellent		GSE61495	SC263 squamous cell carcinoma (HNSCC) cell line - 15nM for 13 hours	GSM1506261|GSM1506262|GSM1506263	GSM1506258|GSM1506259|GSM1506260	drug	Cetuximab
GSE9480	normal rat testis	GSM240630|GSM240631|GSM240632	GSM240635|GSM240636	drug	Cadmium chloride(3 mg/kg, 20 hours)	condition 1(+), condition 2(+), condition 3(+)	NA, NA, NA	Excellent		GSE61495	LICR HN2 squamous cell carcinoma (HNSCC) cell line - 15nM for 13 hours	GSM1506267|GSM1506268|GSM1506269	GSM1506264|GSM1506265|GSM1506266	drug	Cetuximab
GSE11237	colorectal adenocarcinoma	GSM283128|GSM283130|GSM283131|GSM283133|GSM283137|GSM283139|GSM283140|GSM283141|GSM283143|GSM283144|GSM283146|GSM283149	GSM283127|GSM283129|GSM283132|GSM283134|GSM283135|GSM283136|GSM283138|GSM283142|GSM283145|GSM283147|GSM283148	drug	celecoxib(400 mg b.i.d., 7 days)	condition 1(+), condition 2(+), condition 3(+)	NA, NA, NA	Excellent		GSE61495	CAL27 squamous cell carcinoma (HNSCC) cell line - (15nM for 13 hours)	GSM1506255|GSM1506256|GSM1506257	GSM1506252|GSM1506253|GSM1506254	drug	Cetuximab
GSE11291	heart	GSM284967|GSM284968|GSM284969|GSM284970|GSM284971	GSM284977|GSM284978|GSM284979|GSM284980|GSM284981	drug	Resveratrol(4.9 mg kg-1 day-1, 16 months)	condition 1(-), condition 2(+), condition 3(-)	There is a discrepancy between the age of the control group listed in GSM details as 5 months and the perturbation group listed as 30 months, which does not adhere to the principle of controlling variables except for the drug intervention, The "type" is correctly identified as "drug" for both the control and perturbation groups, There is a mismatch in the details provided for pert_name; the pertu…	Error		GSE6206	NA	GSM143373|GSM143374|GSM143375	GSM143379|GSM143380|GSM143381	drug	Cisplatin
GSE11291	neocortex	GSM285007|GSM285008|GSM285009|GSM285010|GSM285011	GSM285017|GSM285018|GSM285019|GSM285020|GSM285021	drug	Resveratrol(4.9 mg kg-1 day-1, 16 months)	condition 1(-), condition 2(+), condition 3(-)	Control IDs have 5 months of age, Perturbation IDs have 30 months of age indicating age mismatch, the correct perturbation treatment (Resveratrol) should match specified pert_name rather than CR diet, The correct dosage is specified, but the GSM perturbation details are about CR diet, not Resveratrol treatment.	Error		GSE6206	Embryonic FIBROLAST - Rb null mutant	GSM143373|GSM143374|GSM143375	GSM143376|GSM143377|GSM143378	drug	Cisplatin
GSE11630	primary airway epithelial cells	GSM245430|GSM245432|GSM245436|GSM245440|GSM245444|GSM245448|GSM245452|GSM245456	GSM245427|GSM245433|GSM245441|GSM245445|GSM245453	drug	HOCl(0.4mM, 6h)	condition 1(-), condition 2(+), condition 3(-)	In GSM grouping: mismatches in treatment duration between pert_ids and ctrl_ids, Issues with pert_name: pert_ids contain samples not corresponding to the correct treatment duration as indicated in pert_name (6h), Issues with cell types and conditions: Incorrect linkage of pert_ids to treatment details specified in pert_name (duration) and lack of clarity in GSM details to verify the correct cell …	Error		GSE62194	cerebellum	GSM1521847|GSM1521848|GSM1521849	GSM1521844|GSM1521845|GSM1521846	drug	Nicotinamide riboside
GSE11630	primary airway epithelial cells	GSM245430|GSM245432|GSM245436|GSM245440|GSM245444|GSM245448|GSM245452|GSM245456	GSM245428|GSM245434|GSM245442|GSM245446|GSM245454	drug	HOCl(1mM, 6h)	condition 1(-), condition 2(+), condition 3(-)	The control GSM245434 has different exposure duration compared to pert GSM245428, All samples are of the same type as required, GSM245428 perturbation information is correct but the duration of action does not match with control GSM245434 (2h vs. 6h).	Error		GSE62194	cerebellum	GSM1521836|GSM1521837|GSM1521838	GSM1521839|GSM1521840|GSM1521841|GSM1521842|GSM1521843	drug	Nicotinamide riboside
GSE11630	primary airway epithelial cells	GSM245430|GSM245432|GSM245436|GSM245440|GSM245444|GSM245448|GSM245452|GSM245456	GSM245429|GSM245435|GSM245443|GSM245447|GSM245455	drug	HOCl(4mM, 6h)	condition 1(+), condition 2(+), condition 3(+)	NA, NA, NA	Excellent		GSE62194	cerebellum	GSM1521850|GSM1521851|GSM1521852|GSM1521853	GSM1521854|GSM1521855|GSM1521856|GSM1521857	drug	Nicotinamide riboside
GSE12791	MDA-MB-231 parental cells	GSM320837|GSM320841|GSM320845|GSM320849	GSM320838|GSM320839|GSM320840|GSM320842|GSM320843|GSM320844|GSM320846|GSM320847|GSM320848|GSM320850|GSM320851|GSM320852	drug	Paclitaxel(30 nM, 3 days)	condition 1(-), condition 2(+), condition 3(+)	Control group contains only paclitaxel-sensitive samples while the perturbation group contains paclitaxel-resistant samples without specification of treatment, suggesting a mismatch in GSM characteristics, NA, NA	Error		GSE62194	cerebellum	GSM1521833|GSM1521834|GSM1521835	GSM1521829|GSM1521830|GSM1521831|GSM1521832	drug	Nicotinamide riboside
GSE12791	MDA-MB-231 parental cells	GSM320837|GSM320841|GSM320845|GSM320849	GSM320840|GSM320844|GSM320848|GSM320852	drug	Bexarotene(1 µM, 10 days)	condition 1(+), condition 2(+), condition 3(+)	NA, NA, NA	Excellent		GSE62194	cerebellum	GSM1521806|GSM1521807|GSM1521808|GSM1521809|GSM1521810|GSM1521811	GSM1521800|GSM1521801|GSM1521802|GSM1521803|GSM1521804|GSM1521805	drug	Resveratrol
GSE13887	T cells	GSM349729|GSM349730|GSM349734|GSM349739|GSM349742|GSM349743|GSM349744|GSM349745|GSM349746	GSM349725|GSM349731|GSM349736|GSM349740	drug	Nitric Oxide(600 uM, 24hr)	condition 1(+), condition 2(+), condition 3(+)	NA, NA, NA	Excellent		GSE62194	cerebellum	GSM1521825|GSM1521826|GSM1521827|GSM1521828	GSM1521820|GSM1521821|GSM1521822|GSM1521823|GSM1521824	drug	Resveratrol
GSE15774	striatum	GSM396140|GSM396141|GSM396142|GSM396143|GSM396144|GSM396145|GSM396146|GSM396147|GSM396160|GSM396161|GSM396162|GSM396163|GSM396186|GSM396197|GSM396210|GSM396220|GSM396225|GSM396230	GSM396128|GSM396129|GSM396138|GSM396139|GSM396154|GSM396155|GSM396168|GSM396169|GSM396170|GSM396171	drug	Heroin(10 mg/kg, 1h|2h|4h|8h)	condition 1(+), condition 2(+), condition 3(+)	NA, NA, NA	Excellent		GSE6264	lymphoblast	GSM144122|GSM144123|GSM144124|GSM144125|GSM144126|GSM144127|GSM144128|GSM144129|GSM144130	GSM144131|GSM144132|GSM144133|GSM144134|GSM144135|GSM144136	drug	Nicotine
GSE15774	striatum	GSM396140|GSM396141|GSM396142|GSM396143|GSM396144|GSM396145|GSM396146|GSM396147|GSM396160|GSM396161|GSM396162|GSM396163|GSM396186|GSM396197|GSM396210|GSM396220|GSM396225|GSM396230	GSM396130|GSM396131|GSM396132|GSM396133|GSM396156|GSM396157|GSM396158|GSM396159|GSM396172|GSM396173|GSM396174|GSM396175	drug	Morphine(20 mg/kg, 1h|2h|4h|8h)	condition 1(+), condition 2(+), condition 3(+)	NA, NA, NA	Excellent		GSE6281	Skins biopsies from nickel-allergic patients whose skins were exposed to nickel - 48 hours	GSM144434|GSM144437|GSM144441|GSM144444	GSM144432|GSM144439|GSM144448	drug	Nickel
GSE15774	striatum	GSM396140|GSM396141|GSM396142|GSM396143|GSM396144|GSM396145|GSM396146|GSM396147|GSM396160|GSM396161|GSM396162|GSM396163|GSM396186|GSM396197|GSM396210|GSM396220|GSM396225|GSM396230	GSM396134|GSM396135|GSM396136|GSM396137|GSM396148|GSM396149|GSM396150|GSM396151|GSM396164|GSM396165|GSM396166|GSM396167	drug	Cocaine(25 mg/kg, 1h|2h|4h|8h)	condition 1(+), condition 2(+), condition 3(+)	NA, NA, NA	Excellent		GSE6281	Skins biopsies from nickel-allergic patients whose skins were exposed to nickel - 7 hours	GSM144434|GSM144437|GSM144441|GSM144444	GSM144435|GSM144438|GSM144442|GSM144445|GSM144447	drug	Nickel
GSE15774	striatum	GSM396140|GSM396141|GSM396142|GSM396143|GSM396144|GSM396145|GSM396146|GSM396147|GSM396160|GSM396161|GSM396162|GSM396163|GSM396186|GSM396197|GSM396210|GSM396220|GSM396225|GSM396230	GSM396176|GSM396181|GSM396182|GSM396185|GSM396189|GSM396196|GSM396204|GSM396209|GSM396214|GSM396219|GSM396224|GSM396229|GSM396234	drug	Nicotine(1 mg/kg, 1h|2h|4h|8h)	condition 1(+), condition 2(+), condition 3(-)	NA, NA, GSM396182 is not a valid control as it has drug: Naive which is not equivalent to drug: Saline in the control group, all other perturbations seem correctly matched with Nicotine and timepoints as in ctrl_ids	Error		GSE6281	Skins biopsies from nickel-allergic patients whose skins were exposed to nickel - 96 hours	GSM144434|GSM144437|GSM144441|GSM144444	GSM144433|GSM144436|GSM144440|GSM144443|GSM144446|GSM144449	drug	Nickel
GSE15774	striatum	GSM396140|GSM396141|GSM396142|GSM396143|GSM396144|GSM396145|GSM396146|GSM396147|GSM396160|GSM396161|GSM396162|GSM396163|GSM396186|GSM396197|GSM396210|GSM396220|GSM396225|GSM396230	GSM396179|GSM396183|GSM396192|GSM396193|GSM396194|GSM396199|GSM396202|GSM396207|GSM396212|GSM396213|GSM396222|GSM396227|GSM396232|GSM396233	drug	Methamphetamine(2 mg/kg, 1h|2h|4h|8h)	condition 1(-), condition 2(+), condition 3(-)	One or more GSM IDs in the control group are not aligned with their respective GSM characteristics due to the presence of different large batch identifiers, which may indicate different experimental conditions. This violates the principle of controlling variables except the one being tested (drug presence and timepoints should be consistent among control group), All samples in both control and pe…	Error		GSE63790	Primary leukemic cells (purified from peripheral blood) - 48 Hours	GSM1557452|GSM1557458|GSM1557460|GSM1557464|GSM1557468|GSM1557472	GSM1557453|GSM1557454|GSM1557459|GSM1557461|GSM1557465|GSM1557469|GSM1557473	drug	Vemurafenib
GSE15774	striatum	GSM396140|GSM396141|GSM396142|GSM396143|GSM396144|GSM396145|GSM396146|GSM396147|GSM396160|GSM396161|GSM396162|GSM396163|GSM396186|GSM396197|GSM396210|GSM396220|GSM396225|GSM396230	GSM396180|GSM396184|GSM396188|GSM396193|GSM396195|GSM396203|GSM396208|GSM396213|GSM396218|GSM396223|GSM396228|GSM396233	drug	Ethanol(2 g/kg, 1h|2h|4h|8h)	condition 1(+), condition 2(+), condition 3(+)	NA NA NA	Excellent		GSE63790	Primary leukemic cells (purified from peripheral blood) - 72 Hours	GSM1557455|GSM1557462|GSM1557466|GSM1557470|GSM1557474	GSM1557456|GSM1557457|GSM1557463|GSM1557467|GSM1557471|GSM1557475	drug	Vemurafenib
GSE17480	CD34+ mononuclear cells	GSM435978|GSM435980|GSM435982|GSM435984	GSM435979|GSM435981|GSM435983|GSM435985	drug	fenretinide(48h)	condition 1(-), condition 2(+), condition 3(+)	Cell source mismatch in ctrl_ids (leukapheresis products vs. bone marrow), NA, NA	Excellent		GSE6400	A549 lung cancer cells	GSM147365|GSM147366|GSM147367	GSM147099|GSM147363|GSM147364	drug	Actinomycin d
GSE17624	Ishikawa	GSM439987|GSM439988|GSM439989|GSM439990	GSM440035|GSM440036|GSM440037|GSM440038	drug	Bisphenol A(1 pM, 8 hours)	condition 1(+), condition 2(+), condition 3(+)	NA, NA, NA	Excellent		GSE6400	A549 lung cancer cells	GSM147365|GSM147366|GSM147367	GSM147368|GSM147369|GSM147370	drug	Sapphyrin pci-2050 (1.25 &icirc;&frac14;m)
GSE17624	Ishikawa	GSM439987|GSM439988|GSM439989|GSM439990	GSM440011|GSM440012|GSM440013|GSM440014	drug	Bisphenol A(100 pM, 8 hours)	condition 1(+), condition 2(+), condition 3(+)	NA, NA, NA	Excellent		GSE6400	A549 lung cancer cells	GSM147365|GSM147366|GSM147367	GSM147520|GSM147521|GSM147522	drug	Sapphyrin pci-2050 (2.5 &icirc;&frac14;m)
GSE17624	Ishikawa	GSM439987|GSM439988|GSM439989|GSM439990	GSM439999|GSM440000|GSM440001|GSM440002	drug	Bisphenol A(10 nM, 8 hours)	condition 1(+), condition 2(+), condition 3(+)	NA, NA, NA	Excellent		GSE6410	A549	GSM147889|GSM147890|GSM147891	GSM147892|GSM147893|GSM147894	drug	Cisplatin
GSE17624	Ishikawa	GSM439987|GSM439988|GSM439989|GSM439990	GSM440023|GSM440024|GSM440025|GSM440026	drug	Bisphenol A(1 µM, 8 hours)	condition 1(+), condition 2(+), condition 3(+)	NA, NA, NA	Excellent		GSE6433	Whole brain - 10 exposures	GSM11379|GSM11380|GSM11381|GSM5082|GSM5084|GSM5085|GSM5086|GSM5087|GSM5090|GSM5105|GSM5106|GSM5107	GSM5114|GSM5115|GSM5116	drug	Isoflurane
GSE17624	Ishikawa	GSM439991|GSM439992|GSM439993|GSM439994	GSM440039|GSM440040|GSM440041|GSM440042	drug	Bisphenol A(1 pM, 24 hours)	condition 1(+), condition 2(+), condition 3(+)	NA, NA, NA	Excellent		GSE6433	Whole brain - 5 exposures	GSM11379|GSM11380|GSM11381|GSM5082|GSM5084|GSM5085|GSM5086|GSM5087|GSM5090|GSM5105|GSM5106|GSM5107	GSM5117|GSM5118|GSM5119	drug	Isoflurane
GSE17624	Ishikawa	GSM439991|GSM439992|GSM439993|GSM439994	GSM440015|GSM440016|GSM440017|GSM440018	drug	Bisphenol A(100 pM, 24 hours)	condition 1(+), condition 2(+), condition 3(+)	NA, NA, NA	Excellent		GSE6433	Whole brain - 10 exposures	GSM11379|GSM11380|GSM11381|GSM5082|GSM5084|GSM5085|GSM5086|GSM5087|GSM5090|GSM5105|GSM5106|GSM5107	GSM5108|GSM5109|GSM5110	drug	Halothane
GSE17624	Ishikawa	GSM439991|GSM439992|GSM439993|GSM439994	GSM440003|GSM440004|GSM440005|GSM440006	drug	Bisphenol A(10 nM, 24 hours)	condition 1(+), condition 2(+), condition 3(+)	NA, NA, NA	Excellent		GSE6433	Whole brain - 5 exposures	GSM11379|GSM11380|GSM11381|GSM5082|GSM5084|GSM5085|GSM5086|GSM5087|GSM5090|GSM5105|GSM5106|GSM5107	GSM5111|GSM5112|GSM5113	drug	Halothane
GSE17624	Ishikawa	GSM439991|GSM439992|GSM439993|GSM439994	GSM440027|GSM440028|GSM440029|GSM440030	drug	Bisphenol A(1 µM, 24 hours)	condition 1(+), condition 2(+), condition 3(+)	NA, NA, NA	Excellent		GSE6440	Uterus - 6 Hours	GSM3053|GSM3058	GSM3056|GSM3059	drug	Progesterone
GSE17624	Ishikawa	GSM439995|GSM439996|GSM439997|GSM439998	GSM440043|GSM440044|GSM440045|GSM440046	drug	Bisphenol A(1 pM, 48 hours)	condition 1(+), condition 2(+), condition 3(+)	NA, NA, NA	Excellent		GSE6467	brain, 12 week treatment	GSM148677|GSM148678|GSM148679|GSM148680|GSM148681|GSM148682|GSM148683|GSM148684|GSM148685|GSM148686	GSM148657|GSM148658|GSM148659|GSM148660|GSM148661|GSM148662|GSM148663|GSM148664|GSM148665|GSM148666	drug	Clozapine
GSE17624	Ishikawa	GSM439995|GSM439996|GSM439997|GSM439998	GSM440019|GSM440020|GSM440021|GSM440022	drug	Bisphenol A(100 pM, 48 hours)	condition 1(+), condition 2(+), condition 3(+)	NA, NA, NA	Excellent		GSE6467	brain, 12 week treatment	GSM148677|GSM148678|GSM148679|GSM148680|GSM148681|GSM148682|GSM148683|GSM148684|GSM148685|GSM148686	GSM148667|GSM148668|GSM148669|GSM148670|GSM148671|GSM148672|GSM148673|GSM148674|GSM148675|GSM148676	drug	Haloperidol
GSE17624	Ishikawa	GSM439995|GSM439996|GSM439997|GSM439998	GSM440007|GSM440008|GSM440009|GSM440010	drug	Bisphenol A(10 nM, 48 hours)	condition 1(+), condition 2(+), condition 3(+)	NA, NA, NA	Excellent		GSE6476	hippocampus	GSM148900|GSM148901	GSM148902|GSM148903	drug	Fluoxetine
GSE17624	Ishikawa	GSM439995|GSM439996|GSM439997|GSM439998	GSM440031|GSM440032|GSM440033|GSM440034	drug	Bisphenol A(1 µM, 48 hours)	condition 1(+), condition 2(+), condition 3(+)	NA, NA, NA	Excellent		GSE6511	brain, 4 week treatment	GSM149811|GSM149812|GSM149813	GSM149808|GSM149809|GSM149810	drug	Haloperidol
GSE19136	Human LIMA artery|Human LIMA artery|Human LIMA artery	GSM474493|GSM474496|GSM474499|GSM474502	GSM474495|GSM474498|GSM474501|GSM474504	drug	Paclitaxel-eluting stent	condition 1(+), condition 2(+), condition 3(+)	NA, NA, NA	Excellent		GSE6511	brain, 4 week treatment	GSM149811|GSM149812|GSM149813	GSM149805|GSM149806|GSM149807	drug	Clozapine
GSE24278	liver	GSM597078|GSM597080|GSM597082|GSM597084|GSM597086|GSM597088|GSM597090|GSM597092|GSM597094|GSM597096|GSM597098|GSM597100|GSM597102|GSM597104|GSM597106|GSM597109|GSM597110|GSM597112|GSM597114|GSM597116|GSM597117|GSM597119|GSM597120|GSM597121|GSM597124|GSM597127|GSM597129|GSM597130|GSM597133|GSM597136|GSM597142|GSM597144|GSM597146|GSM597148|GSM597150|GSM597152|GSM597156|GSM597159|GSM597162|GSM597164…	GSM597077|GSM597079|GSM597081|GSM597083|GSM597085|GSM597087|GSM597089|GSM597091|GSM597093|GSM597095|GSM597097|GSM597099|GSM597101|GSM597103|GSM597105|GSM597107|GSM597108|GSM597111|GSM597113|GSM597115|GSM597118|GSM597122|GSM597123|GSM597125|GSM597126|GSM597128|GSM597131|GSM597132|GSM597134|GSM597135|GSM597137|GSM597139|GSM597141|GSM597143|GSM597145|GSM597147|GSM597149|GSM597151|GSM597153|GSM597155…	drug	Trichloroethylene(2100 mg/kg, 24 hrs)	condition 1(-), condition 2(+), condition 3(-)	GSM details mismatch in strain, Perturbation and control groups have different mouse strains which is against controlling variables, GSM details are grouped correctly based on sample type drug, pert_name includes strain information which should only have drug details including name, dosage, and duration.	Moderate		GSE665	Livers ( from outbred Wistars - fed a diet with 1% orotic acid) - 3 Day	GSM10009|GSM10010|GSM13064	GSM10005|GSM10006	drug	Orotic acid
GSE24862	Human melanoma cell line	GSM611399|GSM611404|GSM611410|GSM611401|GSM611402|GSM611406|GSM611408|GSM611407|GSM611409	GSM611411|GSM611416|GSM611422|GSM611413|GSM611414|GSM611418|GSM611420|GSM611419|GSM611421	drug	PL032(1 uM, 6h)	condition 1(+), condition 2(+), condition 3(+)	NA, NA, NA	Moderate		GSE665	Livers ( from outbred Wistars - fed a diet with 1% orotic acid) - 14 Day	GSM10009|GSM10010|GSM13064	GSM10007|GSM10008|GSM13063	drug	Orotic acid
GSE284	pooled rat dorsal skins	GSM3904|GSM3905	GSM3902	drug	Vitamin A	condition 1(+), condition 2(+), condition 3(+)	NA, NA, NA	Excellent		GSE665	Livers ( from inbred Kyotos - fed a diet with 1% orotic acid) - 14 Day	GSM10001|GSM10002	GSM10000|GSM9999	drug	Orotic acid
GSE284	pooled rat dorsal skins	GSM3904|GSM3905	GSM3903	drug	Vitamin A + 9 Gy	condition 1(+), condition 2(+), condition 3(+)	NA, NA, NA	Excellent		GSE665	Livers ( from outbred Wistars - fed a diet with 1% orotic acid) - 1 Day	GSM10009|GSM10010|GSM13064	GSM10003|GSM10004	drug	Orotic acid
GSE284	pooled rat dorsal skins	GSM3904|GSM3905	GSM3907	drug	Vitamin A fed at age 35-days	condition 1(+), condition 2(+), condition 3(+)	NA, NA, NA	Excellent		GSE665	Livers ( from inbred Kyotos - fed a diet with 1% orotic acid) - 1 Day	GSM10001|GSM10002	GSM9995|GSM9996	drug	Orotic acid
GSE284	pooled rat dorsal skins	GSM3904|GSM3905	GSM3908	drug	Vitamin A fed +1 week post 9 Gy	condition 1(+), condition 2(+), condition 3(+)	NA, NA, NA	Excellent		GSE665	Livers ( from inbred Kyotos - fed a diet with 1% orotic acid) - 3 Day	GSM10001|GSM10002	GSM9997|GSM9998	drug	Orotic acid
GSE3737	PC-3	GSM86079|GSM86080|GSM86081|GSM86082	GSM86083|GSM86084|GSM86085|GSM86086	drug	arachidonic acid(5 µg/mL, 2hr)	condition 1(+), condition 2(+), condition 3(+)		Excellent		GSE6721	liver	GSM154968|GSM154969|GSM154970|GSM154971	GSM154964|GSM154965|GSM154966|GSM154967	drug	Phenobarbital sodium
GSE39752	liver	GSM978535|GSM978536|GSM978537|GSM978538|GSM978539|GSM978540|GSM978541	GSM978542|GSM978543|GSM978544|GSM978545|GSM978546|GSM978547	drug	streptozotocin	condition 1(+), condition 2(+), condition 3(+)	NA, NA, NA	Excellent		GSE6766	C2C12 - Myoblast cell line	GSM152022|GSM152023|GSM152024	GSM152025|GSM152026|GSM152027	drug	Palmitic acid
GSE4386	heart, atrial tissue	GSM99229|GSM99239|GSM99244|GSM99247|GSM99261|GSM99274|GSM99285|GSM99291|GSM99295|GSM99301|GSM99303	GSM99235|GSM99253|GSM99257|GSM99259|GSM99271|GSM99282|GSM99290|GSM99294|GSM99299|GSM99306	drug	sevoflurane	condition 1(+), condition 2(+), condition 3(+)	NA, NA, NA	Excellent		GSE6878	HepG2 cells (metabolically competent) - 1.5 Hours after exposure	GSM149381|GSM149382|GSM149383	GSM149387|GSM149388	drug	2,2',4,4',5,5'-hexachlorobiphenyl (pcb-153)
GSE4386	heart, atrial tissue	GSM99229|GSM99239|GSM99244|GSM99247|GSM99261|GSM99274|GSM99285|GSM99291|GSM99295|GSM99301|GSM99303	GSM99241|GSM99246|GSM99249|GSM99265|GSM99277|GSM99287|GSM99292|GSM99296|GSM99302|GSM99304	drug	propofol	condition 1(+), condition 2(+), condition 3(+)	NA, NA, NA	Excellent		GSE6878	HepG2 cells (metabolically competent) - 6 Hours after exposure	GSM149381|GSM149382|GSM149383	GSM149389|GSM149390	drug	2,2',4,4',5,5'-hexachlorobiphenyl (pcb-153)
GSE45417	histiocytic lymphoma	GSM1103973|GSM1103977|GSM1103981	GSM1103975|GSM1103979|GSM1103983	drug	Phorbol 12-myristate 13-acetate	condition 1(+), condition 2(+), condition 3(+)	NA, NA, NA	Excellent		GSE6878	HepG2 cells (metabolically competent) - 18 Hours after exposure	GSM154182|GSM154183|GSM154184	GSM149391|GSM149392|GSM149393	drug	2,2',4,4',5,5'-hexachlorobiphenyl (pcb-153)
GSE45417	histiocytic lymphoma	GSM1103974|GSM1103978|GSM1103982	GSM1103976|GSM1103980|GSM1103984	drug	Phorbol 12-myristate 13-acetate	condition 1(+), condition 2(+), condition 3(+)	NA, NA, NA	Excellent		GSE6878	HepG2 cells (metabolically competent) - 0.5 Hours after exposure	GSM149381|GSM149382|GSM149383	GSM149384|GSM149385|GSM149386	drug	2,2',4,4',5,5'-hexachlorobiphenyl (pcb-153)
GSE4650	TTE3	GSM104743|GSM104744	GSM104745|GSM104746	drug	Bisphenol A(0.2 mM, 3h)	condition 1(+), condition 2(+), condition 3(+)	NA, NA, NA	Excellent		GSE6878	HepG2 liver cell line - 24 Hours	GSM158373|GSM158374|GSM158375	GSM158382|GSM158383|GSM158384	drug	3,3',4,4'-tetrachlorobiphenyl
GSE4650	TTE3	GSM104743|GSM104744	GSM104747|GSM104748	drug	Bisphenol A(0.2 mM, 6h)	condition 1(+), condition 2(+), condition 3(+)	NA, NA, NA	Excellent		GSE6878	HepG2 liver cell line - 6 Hours	GSM158373|GSM158374|GSM158375	GSM158379|GSM158380|GSM158381	drug	3,3',4,4'-tetrachlorobiphenyl
GSE4650	TTE3	GSM104743|GSM104744	GSM104749|GSM104750	drug	Bisphenol A(0.2 mM, 12h)	condition 1(+), condition 2(+), condition 3(+)	NA, NA, NA	Excellent		GSE6878	HepG2 liver cell line - 0.5 Hours	GSM158373|GSM158374|GSM158375	GSM158376|GSM158377|GSM158378	drug	3,3',4,4'-tetrachlorobiphenyl
GSE485	Murine Lung	GSM4153|GSM4154|GSM4155|GSM4156|GSM4157|GSM4158|GSM4165|GSM4166|GSM4167|GSM4168|GSM4169|GSM4170	GSM4147|GSM4148|GSM4149|GSM4150|GSM4151|GSM4152|GSM4159|GSM4160|GSM4161|GSM4162|GSM4163|GSM4164	drug	Bleomycin(1.5U per kg, 24h|72h|10d|14d)	condition 1(-), condition 2(-), condition 3(+)	GSM IDs do not align between perturbed and control groups from the same cell type and strain, Different mouse strains used in control and perturbation groups, NA	Moderate		GSE68785	Hepatocytes	GSM1681326|GSM1681328|GSM1681330|GSM1681332|GSM1681334|GSM1681336|GSM1681338|GSM1681340|GSM1681342|GSM1681344|GSM1681346|GSM1681348	GSM1681331|GSM1681333|GSM1681335	drug	1-[3-(trifluoromethyl)phenyl]piperazine
GSE50791	Colo-205	GSM1229349|GSM1229351|GSM1229353	GSM1229350|GSM1229352|GSM1229354	drug	PL720(unknown dose, 1,3,10 days)	condition 1(+), condition 2(+), condition 3(+)	NA, NA, NA	Moderate		GSE68785	Hepatocytes	GSM1681326|GSM1681328|GSM1681330|GSM1681332|GSM1681334|GSM1681336|GSM1681338|GSM1681340|GSM1681342|GSM1681344|GSM1681346|GSM1681348	GSM1681337|GSM1681339|GSM1681341	drug	1-(4-methoxyphenyl)piperazine
GSE50791	HT29	GSM1229355|GSM1229357|GSM1229359	GSM1229356|GSM1229358|GSM1229360	drug	PL720(unknown dose, 1,3,8 days)	condition 1(+), condition 2(+), condition 3(+)	NA, NA, NA	Moderate		GSE68785	Hepatocytes	GSM1681326|GSM1681328|GSM1681330|GSM1681332|GSM1681334|GSM1681336|GSM1681338|GSM1681340|GSM1681342|GSM1681344|GSM1681346|GSM1681348	GSM1681325|GSM1681327|GSM1681329	drug	1-benzylpiperazine
GSE50791	HT29	GSM1229361|GSM1229363|GSM1229365	GSM1229362|GSM1229364|GSM1229366	drug	PL720(unknown dose, 1,3,8 days)	condition 1(+), condition 2(+), condition 3(+)	NA, NA, NA	Moderate		GSE68785	Hepatocytes	GSM1681326|GSM1681328|GSM1681330|GSM1681332|GSM1681334|GSM1681336|GSM1681338|GSM1681340|GSM1681342|GSM1681344|GSM1681346|GSM1681348	GSM1681343|GSM1681345|GSM1681347	drug	1-piperonylpiperazine
GSE50836	Lung tissue	GSM1230990|GSM1230991	GSM1230986|GSM1230987	drug	Mepenzolate bromide(unknown, 25 hours)	condition 1(+), condition 2(+), condition 3(+)	NA, NA, NA	Excellent		GSE6907	HepG2 - liver carcinoma cells	GSM159303|GSM159305|GSM159306	GSM159336|GSM159337|GSM159338	drug	Dmnq (2,3-dimethoxy-1,4-naphthoquinone)
GSE50836	Lung tissue	GSM1230992|GSM1230993	GSM1230988|GSM1230989	drug	Mepenzolate bromide(unknown, 7 hours)	condition 1(+), condition 2(+), condition 3(+)	NA, NA, NA	Excellent		GSE6907	HepG2 - liver carcinoma cells	GSM159303|GSM159305|GSM159306	GSM159316|GSM159318|GSM159319	drug	Cadmium
GSE5339	human lung fibroblasts	GSM120300|GSM120301|GSM120302|GSM120303|GSM120304|GSM120305|GSM120306|GSM120307|GSM120308|GSM120309|GSM120310|GSM120311|GSM120312|GSM120313|GSM120314	GSM120330|GSM120331|GSM120332|GSM120333|GSM120334|GSM120335|GSM120336|GSM120337|GSM120338|GSM120339|GSM120340|GSM120341|GSM120342|GSM120343|GSM120344	drug	vanadium pentoxide(10 µg/cm2, various times)	condition 1(+), condition 2(+), condition 3(+)	NA NA NA	Moderate		GSE6907	HepG2 - liver carcinoma cells	GSM159303|GSM159305|GSM159306	GSM159312|GSM159314|GSM159315	drug	Arsenic
GSE6440	murine total uterus	GSM3053	GSM3054|GSM3055|GSM3056|GSM3057|GSM3059|GSM3060|GSM3061|GSM3062	drug	progesterone(0.2mg, 1h)	condition 1(-), condition 2(+), condition 3(+)	Control and perturbation groups mismatch on time points (0h vs. 1h, 3h, 6h, 9h, 12h, 15h, 18h), NA, NA	Error		GSE6907	HepG2 - liver carcinoma cells	GSM159303|GSM159305|GSM159306	GSM159342|GSM159343|GSM159344	drug	Phenol
GSE6440	murine total uterus	GSM3053	GSM3055	drug	progesterone(0.2mg, 3h)	condition 1(+), condition 2(+), condition 3(+)	NA NA NA	Excellent		GSE6907	HepG2 - liver carcinoma cells	GSM159303|GSM159305|GSM159306	GSM159322|GSM159324|GSM159325	drug	Nickel
GSE6440	murine total uterus	GSM3053	GSM3056	drug	progesterone(0.2mg, 6h)	condition 1(+), condition 2(+), condition 3(+)	NA, NA, NA	Excellent		GSE6907	HepG2 - liver carcinoma cells	GSM159303|GSM159305|GSM159306	GSM159330|GSM159331|GSM159332	drug	Mercury
GSE6440	murine total uterus	GSM3053	GSM3057	drug	progesterone(0.2mg, 9h)	condition 1(+), condition 2(+), condition 3(+)	NA, NA, NA	Excellent		GSE6907	HepG2 - liver carcinoma cells	GSM159303|GSM159305|GSM159306	GSM159327|GSM159328|GSM159329	drug	Antimony
GSE6440	murine total uterus	GSM3053	GSM3058	drug	progesterone(0.2mg, 0h)	condition 1(+), condition 2(+), condition 3(+)	NA, NA, NA	Excellent		GSE6907	HepG2 - liver carcinoma cells	GSM159303|GSM159305|GSM159306	GSM159333|GSM159334|GSM159335	drug	Chromium
GSE6440	murine total uterus	GSM3053	GSM3059	drug	progesterone(0.2mg, 6h)	condition 1(-), condition 2(+), condition 3(-)	Control and perturbation samples mismatch, Correct grouping by type, Inaccurate pert_name details (missing drug dosage and duration)	Error		GSE6914	NA	GSM159355|GSM159356|GSM159357|GSM159358	GSM159359|GSM159360|GSM159361|GSM159362	drug	Bexarotene
GSE6440	murine total uterus	GSM3053	GSM3060	drug	progesterone(0.2mg, 12h)	condition 1(+), condition 2(+), condition 3(+)	NA, NA, NA	Excellent		GSE6929	liver tissue	GSM159830|GSM159833|GSM159834|GSM159835	GSM159831|GSM159832|GSM159837|GSM159838	drug	Sunitinib
GSE6440	murine total uterus	GSM3053	GSM3061	drug	progesterone(0.2mg, 15h)	condition 1(+), condition 2(+), condition 3(+)	NA, NA, NA	Excellent		GSE6930	A673	GSM159856|GSM159857|GSM159858|GSM159859|GSM159860	GSM159870|GSM159871|GSM159872	drug	Cytarabine
GSE6440	murine total uterus	GSM3053	GSM3062	drug	progesterone(0.2mg, 18h)	condition 1(+), condition 2(+), condition 3(+)	NA, NA, NA	Excellent		GSE6930	A673	GSM159850|GSM159851|GSM159852|GSM159853|GSM159854|GSM159855	GSM159911|GSM159912|GSM159913	drug	Puromycin, 2xec50, 1d
GSE6440	murine total uterus	GSM3053	GSM3063	drug	progesterone(0.2mg, 24h)	condition 1(+), condition 2(+), condition 3(+)	NA, NA, NA	Excellent		GSE6930	A673	GSM159861|GSM159862|GSM159863|GSM159864|GSM159865|GSM159866	GSM159882|GSM159883|GSM159884	drug	Cytarabine
GSE9951	NPrEC	GSM251635|GSM251636	GSM251622	drug	Cadmium(2.5μM, 4hr)	condition 1(+), condition 2(+), condition 3(+)	NA NA NA	Excellent		GSE6930	A673	GSM159850|GSM159851|GSM159852|GSM159853|GSM159854|GSM159855	GSM159876|GSM159877|GSM159878	drug	Cytarabine
GSE9951	NPrEC	GSM251637|GSM251638	GSM251623|GSM251624	drug	Cadmium(2.5μM, 8hr)	condition 1(+), condition 2(+), condition 3(+)	NA, NA, NA	Excellent		GSE6930	A673	GSM159861|GSM159862|GSM159863|GSM159864|GSM159865|GSM159866	GSM159873|GSM159874|GSM159875	drug	Cytarabine
GSE9951	NPrEC	GSM251639|GSM251640	GSM251625|GSM251626	drug	Cadmium(2.5μM, 16hr)	condition 1(+), condition 2(+), condition 3(+)	NA, NA, NA	Excellent		GSE6930	A673	GSM159856|GSM159857|GSM159858|GSM159859|GSM159860	GSM159914|GSM159915|GSM159916	drug	Puromycin, 2xec50, 3 d
GSE9951	NPrEC	GSM251649|GSM251686	GSM251627|GSM251629	drug	Cadmium(2.5μM, 32hr)	condition 1(+), condition 2(+), condition 3(+)	NA, NA, NA	Excellent		GSE6930	A673	GSM159850|GSM159851|GSM159852|GSM159853|GSM159854|GSM159855	GSM159867|GSM159868|GSM159869	drug	Cytarabine
GSE10748	Brain tissue	GSM271362|GSM271365|GSM271367|GSM271369	GSM271372|GSM271375|GSM271377|GSM271379	drug	D-Serine(5mg/kg, 96h)	condition 1(+), condition 2(+), condition 3(+)	NA, NA, NA	Excellent		GSE6930	A673	GSM159856|GSM159857|GSM159858|GSM159859|GSM159860	GSM159879|GSM159880|GSM159881	drug	Cytarabine
GSE10748	Brain tissue	GSM271362|GSM271365|GSM271367|GSM271369	GSM271382|GSM271383|GSM271384|GSM271385	drug	D-Serine(20mg/kg, 96h)	condition 1(+), condition 2(+), condition 3(+)	NA, NA, NA	Excellent		GSE6930	A673	GSM159861|GSM159862|GSM159863|GSM159864|GSM159865|GSM159866	GSM159908|GSM159909|GSM159910	drug	Puromycin, ec50, 5 d
GSE10748	Brain tissue	GSM271362|GSM271365|GSM271367|GSM271369	GSM271386|GSM271387|GSM271388|GSM271389	drug	D-Serine(50mg/kg, 96h)	condition 1(+), condition 2(+), condition 3(+)	NA, NA, NA	Excellent		GSE6930	A673	GSM159850|GSM159851|GSM159852|GSM159853|GSM159854|GSM159855	GSM159902|GSM159903|GSM159904	drug	Puromycin, ec50, 1 d
GSE10748	Brain tissue	GSM271362|GSM271365|GSM271367|GSM271369	GSM271390|GSM271391|GSM271392|GSM271393	drug	D-Serine(200mg/kg, 96h)	condition 1(+), condition 2(+), condition 3(+)	NA, NA, NA	Excellent		GSE6930	A673	GSM159856|GSM159857|GSM159858|GSM159859|GSM159860	GSM159905|GSM159906|GSM159907	drug	Puromycin, ec50, 3 d
GSE10748	Brain tissue	GSM271362|GSM271365|GSM271367|GSM271369	GSM271394|GSM271395|GSM271396|GSM271397	drug	D-Serine(500mg/kg, 96h)	condition 1(+), condition 2(+), condition 3(+)	NA, NA, NA	Excellent		GSE6930	A673	GSM159850|GSM159851|GSM159852|GSM159853|GSM159854|GSM159855	GSM159885|GSM159886|GSM159887	drug	Doxorubicin
GSE11903	non-lesional	GSM300749|GSM300755|GSM300761|GSM300767|GSM300773|GSM300779|GSM300785|GSM300791|GSM300797|GSM300803|GSM300809|GSM300814|GSM300820|GSM300826|GSM300832	GSM300751|GSM300752|GSM300753|GSM300754|GSM300757|GSM300758|GSM300759|GSM300760|GSM300763|GSM300764|GSM300765|GSM300766|GSM300769|GSM300770|GSM300771|GSM300772|GSM300775|GSM300776|GSM300777|GSM300778|GSM300781|GSM300782|GSM300783|GSM300784|GSM300787|GSM300788|GSM300789|GSM300790|GSM300793|GSM300794|GSM300795|GSM300796|GSM300799|GSM300800|GSM300801|GSM300802|GSM300805|GSM300806|GSM300807|GSM300808…	drug	Etanercept(50mg, biweekly)	condition 1(-), condition 2(-), condition 3(-)	In control IDs non-lesional skin is compared with lesional skin in perturbation IDs, which confounds the variable of lesion condition, type column requires samples to be grouped but lesional and non-lesional samples are not grouped separately, For pert_name etanercept of a specific dose and duration is compared across different patients and time points, which may not follow the same condition.	Moderate		GSE6930	A673	GSM159856|GSM159857|GSM159858|GSM159859|GSM159860	GSM159888|GSM159889|GSM159890	drug	Doxorubicin
GSE13525	36M2 cell line from ovarian serous carcinoma cells	GSM341224|GSM341225|GSM341226	GSM341221|GSM341222|GSM341223	drug	carboplatin(100μM, 24-36hrs)	condition 1(+), condition 2(+), condition 3(+)	NA, NA, NA	Moderate		GSE6930	A673	GSM159861|GSM159862|GSM159863|GSM159864|GSM159865|GSM159866	GSM159891|GSM159892|GSM159893	drug	Doxorubicin
GSE13525	36M2 cell line from ovarian serous carcinoma cells	GSM341230|GSM341231|GSM341232	GSM341227|GSM341228|GSM341229	drug	carboplatin(100μM, 24-36hrs)	condition 1(+), condition 2(+), condition 3(+)		Moderate		GSE6930	A673	GSM159850|GSM159851|GSM159852|GSM159853|GSM159854|GSM159855	GSM159894|GSM159895|GSM159896	drug	Doxorubicin
GSE1647	HME-CC	GSM11708|GSM11710|GSM11712|GSM11863	GSM11680|GSM11685|GSM11698|GSM11699|GSM11732|GSM11840|GSM11847|GSM11844|GSM27946	drug	5-fluorouracil(0.01mM, 12h)|doxorubicin(0.2uM, 36h)|etoposide(10uM, 36h)	condition 1(-), condition 2(+), condition 3(+)	In GSM details, mismatches found between control and perturbation GSM characteristics (wrong GSM assignments to ctrl_ids and pert_ids), NA, NA	Error		GSE6930	A673	GSM159856|GSM159857|GSM159858|GSM159859|GSM159860	GSM159897|GSM159898|GSM159899	drug	Doxorubicin
GSE1647	MCF-7	GSM11709|GSM11725|GSM11726|GSM11864	GSM11681|GSM11687|GSM11689|GSM11703|GSM11704|GSM11705|GSM11713|GSM11722|GSM11727|GSM11728|GSM11730|GSM11838|GSM27947	drug	doxorubicin(0.9uM, 36h)|5-fluorouracil(0.3mM, 12h)|etoposide(40uM, 12h)	condition 1(+), condition 2(+), condition 3(-)	NA, NA, The pert_name lists doxorubicin, 5-fluorouracil, and etoposide, which are correctly classified as drugs, but the pert_ids include treatment durations and concentrations that are not consistent across all samples (e.g., doxorubicin is applied for both 36h and 12h and at different concentrations, 5-fluorouracil for 12h, 24h, and 36h, etoposide only for 12h).	Error		GSE6930	A673	GSM159861|GSM159862|GSM159863|GSM159864|GSM159865|GSM159866	GSM159900|GSM159901	drug	Doxorubicin
GSE1647	ZR-75-1	GSM11706|GSM11711|GSM11729|GSM11746|GSM11853|GSM11854	GSM11682|GSM11684|GSM11690|GSM11692|GSM11715|GSM11724|GSM11731|GSM11836|GSM11841|GSM11849|GSM27948	drug	doxorubicin(0.4uM, 36h)|5-fluorouracil(3.0mM, 12h)|etoposide(30uM, 36h)	condition 1(-), condition 2(+), condition 3(-)	condition 1: GSM details mismatch for pert_ids and ctrl_ids - GSM11682, GSM11684, GSM11690, and GSM11692 have different exposure times and/or concentrations than specified in pert_name, condition 2: NA, condition 3: Cell type and pert_name match for drug treatment however, missing detailed information regarding etoposide in pert_name (dosage and duration only mentioned for doxorubicin and 5-fluor…	Error		GSE7002	Nasal EPITHELIA exposed to 6 ppm - Inhalation - 19 Days	GSM159799|GSM159800|GSM159801|GSM159812	GSM159741|GSM159742|GSM159743|GSM159755	drug	Formaldehyde
GSE1647	ME16C	GSM11707|GSM11716|GSM11721|GSM11850|GSM11851|GSM11852	GSM11683|GSM11691|GSM11694|GSM11695|GSM11697|GSM11714|GSM11723|GSM11734|GSM11843|GSM11845|GSM11861|GSM11862|GSM27945	drug	5-fluorouracil(0.06mM, 36h)|doxorubicin(0.5uM, 12h)|etoposide(20uM, 36h)	condition 1(-), condition 2(+), condition 3(-)	GSM11694 and GSM11695 have different drugs (DOB vs DOG), but the same ID has been assigned. This could be a typo, as DOB is not listed elsewhere and is inconsistent with the drug names in the abstract. GSM11861 and GSM11862 are listed with DOB, which is not a drug mentioned in the given pert_name. The dosage and duration conditions are not met for pert_ids (GSM11843, and GSM11845 should not be th…	Error		GSE7002	Nasal EPITHELIA exposed to 2 ppm - Inhalation - 19 Days	GSM159799|GSM159800|GSM159801|GSM159812	GSM159773|GSM159774|GSM159775|GSM159776	drug	Formaldehyde
GSE17635	endothelial progenitor cell	GSM440178|GSM440179|GSM440180|GSM440181|GSM440182|GSM440183|GSM440184|GSM440185|GSM440186|GSM440187|GSM440188	GSM440168|GSM440169|GSM440170|GSM440171|GSM440172|GSM440173|GSM440174|GSM440175|GSM440176|GSM440177	drug	folic acid(4 weeks)	condition 1(+), condition 2(+), condition 3(+)	NA, NA, NA	Moderate		GSE7002	Nasal EPITHELIA exposed to 2 ppm - Inhalation - 8 Days	GSM159779|GSM159780|GSM159781|GSM159782|GSM159783	GSM159748|GSM159749|GSM159750|GSM159761	drug	Formaldehyde
GSE1809	cardiac allograft	GSM31169	GSM31167	drug	4-amino tetrahydrobiopterin(50mg/kg, every 8 hrs)	condition 1(-), condition 2(+), condition 3(+)	Control ID GSM31169 does not match with characteristic "Allogen" which should be related to the allograft sample. Perturbation ID GSM31167 correctly matches with characteristic "ABH4" which is likely an abbreviation for the drug 4-amino tetrahydrobiopterin, NA, NA	Error		GSE7002	Nasal EPITHELIA exposed to 6 ppm - Inhalation - 6 Hours	GSM159785|GSM159786|GSM159787|GSM159788|GSM159789|GSM159796|GSM159797|GSM159798	GSM159729|GSM159738|GSM159739|GSM159740	drug	Formaldehyde
GSE1809	cardiac allograft	GSM31169	GSM31168	drug	tetrahydrobiopterin(50mg/kg, every 8 hrs)	condition 1(+), condition 2(+), condition 3(+)		Excellent		GSE7002	Nasal EPITHELIA exposed to 2 ppm - Inhalation - 6 Hours	GSM159785|GSM159786|GSM159787|GSM159788|GSM159789|GSM159796|GSM159797|GSM159798	GSM159757|GSM159758|GSM159759|GSM159760	drug	Formaldehyde
GSE1809	cardiac allograft	GSM31169	GSM31170	drug	cyclosporin A(15mg/kg, every 24 hrs)	condition 1(-), condition 2(+), condition 3(+)	Control ID GSM31169 does not have the perturbation mentioned in pert_name which is cyclosporin A, but Perturbation ID GSM31170 does, which confounds Condition 1, NA, NA	Error		GSE7002	Nasal EPITHELIA exposed to 0.7ppm - Inhalation - 19 Days	GSM159799|GSM159800|GSM159801|GSM159812	GSM159813|GSM159814|GSM159815|GSM159816	drug	Formaldehyde
GSE1809	cardiac allograft	GSM31169	GSM31171	drug	N-imino ethyl-L-lysine(5mg/kg, every 8 hrs)	condition 1(+), condition 2(+), condition 3(+)	NA, NA, NA	Excellent		GSE7002	Nasal EPITHELIA exposed to 2 ppm - Inhalation - 5 Days	GSM159792|GSM159793|GSM159794|GSM159795	GSM159756|GSM159766|GSM159767|GSM159768|GSM159769	drug	Formaldehyde
GSE20876	CML CD34+CD38- cells	GSM521987|GSM521991|GSM521995	GSM521988|GSM521992|GSM521996	drug	Imatinib(24 hours)	condition 1(+), condition 2(+), condition 3(+)	NA, NA, NA	Excellent		GSE7002	Nasal EPITHELIA exposed to 2 ppm - Inhalation - 24 Hours	GSM159802|GSM159803|GSM159804|GSM159805	GSM159762|GSM159763|GSM159764|GSM159765	drug	Formaldehyde
GSE20876	CML CD34+CD38- cells	GSM521987|GSM521991|GSM521995	GSM521989|GSM521993|GSM521997	drug	Panobinostat(24 hours)	condition 1(+), condition 2(+), condition 3(+)	NA, NA, NA	Excellent		GSE7002	Nasal EPITHELIA exposed to 400mM - Istillation - 6 Hours	GSM159777|GSM159778|GSM159790|GSM159791	GSM159751|GSM159752|GSM159753|GSM159754	drug	Formaldehyde
GSE20876	CML CD34+CD38- cells	GSM521987|GSM521991|GSM521995	GSM521990|GSM521994|GSM521998	drug	Imatinib and Panobinostat(24 hours)	condition 1(+), condition 2(+), condition 3(+)		Excellent		GSE7002	Nasal EPITHELIA exposed to 0.7ppm - Inhalation - 5 Days	GSM159792|GSM159793|GSM159794|GSM159795	GSM159724|GSM159725|GSM159726|GSM159821	drug	Formaldehyde
GSE26104	PBMC	GSM641342|GSM641346|GSM641350|GSM641354|GSM641362|GSM641366|GSM641370	GSM641343|GSM641351|GSM641355|GSM641359|GSM641363|GSM641367|GSM641371	drug	Interferon beta(, 3 month)	condition 1(-), condition 2(+), condition 3(-)	GSM641359|GSM641363|GSM641367|GSM641371 do not align with their respective GSM characteristics as they have different treatments (BETAFERON vs. REBIF), NAB status varies in GSM641359, Inconsistent pert_name for different drugs and conditions (BETAFERON and REBIF are both referred to as "Interferon beta", but they are different trade names and may have different formulations or dosages), NA, Diffe…	Moderate		GSE7002	Nasal EPITHELIA exposed to 6 ppm - Inhalation - 5 Days	GSM159792|GSM159793|GSM159794|GSM159795	GSM159734|GSM159735|GSM159736|GSM159737	drug	Formaldehyde
GSE26104	PBMC	GSM641342|GSM641346|GSM641350|GSM641354|GSM641362|GSM641366|GSM641370	GSM641344|GSM641352|GSM641356|GSM641360|GSM641364|GSM641368|GSM641372	drug	Interferon beta(, 12 month)	condition 1(+), condition 2(+), condition 3(-)	NA, NA, pert_name mentions Interferon beta for the duration of 12 months, but GSM641364, GSM641368, GSM641372 indicate the use of REBIF instead.	Moderate		GSE7002	Nasal EPITHELIA exposed to 6 ppm - Inhalation - 24 Hours	GSM159802|GSM159803|GSM159804|GSM159805	GSM159744|GSM159745|GSM159746|GSM159747	drug	Formaldehyde
GSE26104	PBMC	GSM641342|GSM641346|GSM641350|GSM641354|GSM641362|GSM641366|GSM641370	GSM641345|GSM641353|GSM641357|GSM641361|GSM641365|GSM641369|GSM641373	drug	Interferon beta(, 24 month)	condition 1(-), condition 2(+), condition 3(-)	Perturbation group contains samples treated with different drugs (BETAFERON vs REBIF), Drug mismatch in perturbation group and variation in NAB status (NAB+ vs NAB-), GSM details for control and perturbation groups aligned with GSM characteristics but pert_name includes a specific drug and duration which does not match for all pert_ids	Moderate		GSE7002	Nasal EPITHELIA exposed to 6 ppm - Inhalation - 8 Days	GSM159779|GSM159780|GSM159781|GSM159782|GSM159783	GSM159730|GSM159731|GSM159732|GSM159733	drug	Formaldehyde
GSE26309	AGS_NT	GSM646075|GSM646076	GSM646065|GSM646066|GSM646067|GSM646068	drug	Lysophosphatidic acid(10 microM, 4 hr)	condition 1(-), condition 2(+), condition 3(+)	Control and perturbation groups use different shRNAs and genotypes, making it impossible to attribute effects solely to LPA, as NET1 knockdown is a confounding variable, NA, NA	Error		GSE7002	Nasal EPITHELIA exposed to 0.7ppm - Inhalation - 8 Days	GSM159779|GSM159780|GSM159781|GSM159782|GSM159783	GSM159808|GSM159809|GSM159810|GSM159811	drug	Formaldehyde
GSE26834	MCF-7	GSM659805|GSM659806|GSM659813|GSM659814	GSM659807|GSM659808|GSM659809|GSM659816|GSM659817|GSM659818	drug	estradiol(10nM, 3hr)	condition 1(-), condition 2(+), condition 3(+)		Error		GSE7002	Nasal EPITHELIA exposed to 15 ppm - Inhalation - 6 Hours	GSM159785|GSM159786|GSM159787|GSM159788|GSM159789|GSM159796|GSM159797|GSM159798	GSM159770|GSM159771|GSM159772|GSM159784	drug	Formaldehyde
GSE26834	MCF-7	GSM659805|GSM659806|GSM659813|GSM659814	GSM659810|GSM659811|GSM659812|GSM659819|GSM659820|GSM659821	drug	insulin-like growth factor I(100ng/mL, 3hr)	condition 1(-), condition 2(+), condition 3(+)	There are mismatches in the experimental time points between some control_ids and pert_ids (GSM659805|GSM659806 are at 3hr, while GSM659813|GSM659814 are at 24hr compared to pert_ids, which all are at 3hr and 24hr), NA, NA	Error		GSE7002	Nasal EPITHELIA exposed to 0.7ppm - Inhalation - 6 Hours	GSM159785|GSM159786|GSM159787|GSM159788|GSM159789|GSM159796|GSM159797|GSM159798	GSM159727|GSM159728|GSM159806|GSM159807	drug	Formaldehyde
GSE2742	HT-29	GSM60127|GSM60128	GSM60129|GSM60130	drug	Apratoxin A(2 nM, 3 h)	condition 1(-), condition 2(+), condition 3(+)	GSM60128 is labeled as 3 h-control (EtOH) instead of 3 h-apra-2 nM as it should be according to its characteristics, which affects the variable consistency of the control group with respect to the perturbation group, NA, NA	Excellent		GSE7002	Nasal EPITHELIA exposed to 0.7ppm - Inhalation - 24 Hours	GSM159802|GSM159803|GSM159804|GSM159805	GSM159817|GSM159818|GSM159819|GSM159820	drug	Formaldehyde
GSE2742	HT-29	GSM60127|GSM60128	GSM60131|GSM60132	drug	Apratoxin A(10 nM, 3 h)	condition 1(-), condition 2(+), condition 3(-)	Control ID GSM60128 does not align with its GSM characteristic, as it is associated with 3 h-apra-2 nM instead of a control condition, Experimental group perturbations correctly labeled and match pert_name, Apratoxin A(10 nM, 3 h), Control and perturbation groups are correctly identified as drug and include the same cell type - HT-29, The pert_name Apratoxin A(10 nM, 3 h) matches the perturbation…	Excellent		GSE7035	NA	GSM162889|GSM162890	GSM162891|GSM162892	drug	Rosiglitazone
GSE2742	HT-29	GSM60133|GSM60134	GSM60135|GSM60136	drug	Apratoxin A(2 nM, 6 h)	condition 1(+), condition 2(+), condition 3(+)	NA, NA, NA	Excellent		GSE7035	NSCLC adenocarcinoma cell line	GSM162889|GSM162890	GSM162893|GSM162894	drug	Carboplatin
GSE2742	HT-29	GSM60133|GSM60134	GSM60137|GSM60138	drug	Apratoxin A(10 nM, 6 h)	condition 1(+), condition 2(+), condition 3(+)	NA, NA, NA	Excellent		GSE7036	lymphoblastoid cells	GSM162898|GSM162900|GSM162903	GSM162897|GSM162899|GSM162901	drug	Citalopram
GSE2742	HT-29	GSM60139|GSM60140	GSM60141|GSM60142	drug	Apratoxin A(2 nM, 12 h)	condition 1(-), condition 2(+), condition 3(-)	GSM details mismatch between ctrl_ids and pert_ids, NA, Incorrect pert_name details in pert_ids (different doses mentioned)	Excellent		GSE7111	3T3-L1 progenitor adipocytes	GSM170939|GSM179962|GSM179964	GSM179965|GSM179966|GSM179968	drug	Resveratrol
GSE2742	HT-29	GSM60139|GSM60140	GSM60143|GSM60144	drug	Apratoxin A(10 nM, 12 h)	condition 1(+), condition 2(+), condition 3(+)	NA, NA, NA	Excellent		GSE7193	kidney	GSM172979|GSM172980|GSM172981	GSM172982|GSM172983|GSM172984	drug	Rosiglitazone
GSE280	whole uterus	GSM3870|GSM3871	GSM3880|GSM3881	drug	17-alpha-ethynylestradiol(0.1mg/kg, 2hr)	condition 1(+), condition 2(+), condition 3(+)	NA, NA, NA	Excellent		GSE7193	NA	GSM172979|GSM172980|GSM172981|GSM172987|GSM172989|GSM172990	GSM172982|GSM172983|GSM172984|GSM172985|GSM172986|GSM172988	drug	Rosiglitazone
GSE280	whole uterus	GSM3872|GSM3873	GSM3882|GSM3883	drug	17-alpha-ethynylestradiol(0.1mg/kg, 8hr)	condition 1(+), condition 2(+), condition 3(+)	NA, NA, NA	Excellent		GSE7259	Caco-2 colon cancer cells - 10 days after treatment	GSM174949|GSM174950	GSM174947|GSM174948	drug	Quercetin
GSE280	whole uterus	GSM3874|GSM3875	GSM3884|GSM3885	drug	17-alpha-ethynylestradiol(0.1mg/kg, 12hr)	condition 1(+), condition 2(+), condition 3(+)	NA, NA, NA	Excellent		GSE7259	Caco-2 colon cancer cells - 5 days after treatment	GSM174945|GSM174946	GSM174819|GSM174944	drug	Quercetin
GSE280	whole uterus	GSM3876|GSM3877	GSM3886|GSM3887	drug	17-alpha-ethynylestradiol(0.1mg/kg, 24hr)	condition 1(+), condition 2(+), condition 3(+)	NA, NA, NA	Excellent		GSE7479	Colonic mucosa (animals fed a diet supplemented with quercetin)	GSM180920|GSM181037|GSM181038|GSM181039	GSM181040|GSM181041|GSM181042|GSM181043	drug	Quercetin
GSE280	whole uterus	GSM3878|GSM3879	GSM3888|GSM3889	drug	17-alpha-ethynylestradiol(0.1mg/kg, 3x24hr)	condition 1(+), condition 2(+), condition 3(+)	NA, NA, NA	Excellent		GSE763	NA	GSM11709|GSM11720	GSM11687|GSM11693	drug	Doxorubicin
GSE31280	F9 RARaKO	GSM775291|GSM775295|GSM775299	GSM775292|GSM775296|GSM775300	drug	all-trans Retinoic Acid(cycloheximide, 8hr)	condition 1(+), condition 2(+), condition 3(-)	NA, NA, pert_name contains additional details (cycloheximide, 8hr) that are not consistent across ctrl_ids and pert_ids	Excellent		GSE763	NA	GSM11707|GSM11716	GSM11694|GSM11695	drug	Doxorubicin
GSE31280	F9 WT	GSM775293|GSM775297|GSM775301	GSM775294|GSM775298|GSM775302	drug	all-trans Retinoic Acid(cycloheximide, 8hr)	condition 1(+), condition 2(+), condition 3(+)	NA, NA, NA	Excellent		GSE763	NA	GSM11708|GSM11735	GSM11732|GSM11844	drug	Doxorubicin
GSE36177	whole-blood leukocytes	GSM882389|GSM882391|GSM882393|GSM882395|GSM882397|GSM882399|GSM882401	GSM882390|GSM882392|GSM882394|GSM882396|GSM882398|GSM882400|GSM882402	drug	etanercept(unknown, 4 hours)	condition 1(+), condition 2(+), condition 3(-)	NA, NA, Perturbation group (pert_ids) should be treated with etanercept but actually received placebo as per GSM characteristics, therefore it is incorrect.	Error		GSE763	NA	GSM11706|GSM11853	GSM11731|GSM11839	drug	Doxorubicin
GSE36177	whole-blood leukocytes	GSM882403|GSM882405|GSM882407|GSM882409|GSM882411|GSM882413|GSM882415|GSM882417	GSM882404|GSM882406|GSM882408|GSM882410|GSM882412|GSM882414|GSM882416|GSM882418	drug	etanercept(unknown, 4 hours)	condition 1(+), condition 2(+), condition 3(+)	NA, NA, NA	Excellent		GSE7664	Peripheral blood mononuclear cells	GSM185545|GSM185546|GSM185547|GSM185548|GSM185549|GSM185550|GSM185551|GSM185552	GSM185537|GSM185538|GSM185539|GSM185540|GSM185541|GSM185542|GSM185543|GSM185544	drug	1,2,4-benzenetriol
GSE36930	Isolated peripheral blood mononuclear cells (PBMCs)	GSM906467|GSM906468|GSM906469|GSM906470|GSM906471|GSM906472	GSM906491|GSM906492|GSM906493|GSM906494|GSM906495|GSM906496	drug	grape extract(, 6 months)	condition 1(+), condition 2(+), condition 3(-)	NA, NA, pert_name does not specify the initial dose of 8 mg as described in the experimental abstract, only the 6-month duration is mentioned	Error		GSE7683	NA	GSM185889|GSM185923|GSM185977	GSM185924|GSM185964|GSM185976	drug	Dexamethasone
GSE36930	Isolated peripheral blood mononuclear cells (PBMCs)	GSM906467|GSM906468|GSM906469|GSM906470|GSM906471|GSM906472	GSM906497|GSM906498|GSM906499|GSM906500|GSM906501|GSM906502	drug	grape extract(, 12 months)	condition 1(+), condition 2(+), condition 3(-)	NA, NA, Incorrect pert_name duration (12 months mentioned, whereas the duration should be 6 months initial dose followed by another 6 months total 12 months)	Error		GSE7683	Fetal CONDROCYTES treated with pharmacological doses of dexamethasone (DEX) for 24 hours.	GSM185888|GSM185892|GSM185893	GSM185887|GSM185890|GSM185891	drug	Dexamethasone
GSE36930	Isolated peripheral blood mononuclear cells (PBMCs)	GSM906467|GSM906468|GSM906469|GSM906470|GSM906471|GSM906472	GSM906509|GSM906510|GSM906511|GSM906512|GSM906513|GSM906514	drug	resveratrol-enriched grape extract(8 mg, 6 months)	condition 1(+), condition 2(+), condition 3(+)	NA, NA, NA	Excellent		GSE7708	DHT-stimulated LNCaP prostate cells	GSM187369|GSM187370|GSM187377|GSM187378|GSM187379	GSM187374|GSM187375|GSM187376	drug	Bicalutamide
GSE36930	Isolated peripheral blood mononuclear cells (PBMCs)	GSM906467|GSM906468|GSM906469|GSM906470|GSM906471|GSM906472	GSM906515|GSM906516|GSM906517|GSM906518|GSM906519|GSM906520	drug	resveratrol-enriched grape extract(16 mg, 12 months)	condition 1(+), condition 2(+), condition 3(+)	NA, NA, NA	Error		GSE7762	Striatum - SWR/J mice - Chronic morphine treatment	GSM187992|GSM187993|GSM187994	GSM187998|GSM187999|GSM188000	drug	Morphine
GSE40849	DKO mouse skin	GSM1003240|GSM1003241	GSM1003242|GSM1003243|GSM1003244	drug	12-O-tetradecanoylphorbol-13 acetate(6.8 nmol, 24h)	condition 1(+), condition 2(+), condition 3(+)	NA, NA, NA	Excellent		GSE7762	Striatum - DBA/2J mice - Chronic morphine treatment	GSM187983|GSM187984|GSM187985	GSM187989|GSM187990|GSM187991	drug	Morphine
GSE40849	DKO mouse skin	GSM1003240|GSM1003241	GSM1003245|GSM1003246|GSM1003247	drug	12-O-tetradecanoylphorbol-13 acetate(6.8 nmol, 96h)	condition 1(+), condition 2(+), condition 3(+)	NA, NA, NA	Excellent		GSE7762	Striatum - 129P3/J mice - Chronic morphine treatment	GSM187965|GSM187966|GSM187967	GSM187971|GSM187972|GSM187973	drug	Morphine
GSE40849	WT mouse skin	GSM1003248|GSM1003249|GSM1003250	GSM1003251|GSM1003252|GSM1003253	drug	12-O-tetradecanoylphorbol-13 acetate(6.8 nmol, 24h)	condition 1(+), condition 2(+), condition 3(+)	NA, NA, NA	Excellent		GSE7762	Striatum - DBA/2J mice - Acute morphine treatment	GSM187983|GSM187984|GSM187985	GSM187986|GSM187987|GSM187988	drug	Morphine
GSE40849	WT mouse skin	GSM1003248|GSM1003249|GSM1003250	GSM1003254|GSM1003255|GSM1003256	drug	12-O-tetradecanoylphorbol-13 acetate(6.8 nmol, 96h)	condition 1(+), condition 2(+), condition 3(+)	NA, NA, NA	Excellent		GSE7762	Striatum - SWR/J mice - Acute morphine treatment	GSM187992|GSM187993|GSM187994	GSM187995|GSM187996|GSM187997	drug	Morphine
GSE41168	adipose	GSM1009760|GSM1009772|GSM1009776|GSM1009800|GSM1009804|GSM1009820|GSM1009828|GSM1009832|GSM1009848|GSM1009856|GSM1009860|GSM1009870|GSM1009886	GSM1009761|GSM1009773|GSM1009777|GSM1009801|GSM1009805|GSM1009821|GSM1009829|GSM1009833|GSM1009849|GSM1009857|GSM1009861|GSM1009871|GSM1009887	drug	Resveratrol(75 mg/day, 12 weeks)	condition 1(-), condition 2(-), condition 3(-)	The ctrl_ids list includes GSM IDs from three different sample groups (resveratrol, calorie restrictive, placebo) which should only include one for consistent comparison, ctrl_ids and pert_ids include samples from different tissue types resulting in inconsistent comparison, pert_ids include GSM entries from calorie restrictive and placebo groups which should not be considered perturbations for th…	Error		GSE7762	Striatum	GSM187965|GSM187966|GSM187967	GSM187968|GSM187969|GSM187970	drug	Morphine
GSE41663	Non-lesional skin	GSM1021296|GSM1021301|GSM1021306|GSM1021311|GSM1021316|GSM1021321|GSM1021326|GSM1021332|GSM1021338|GSM1021344|GSM1021350|GSM1021354|GSM1021359|GSM1021365|GSM1021371	GSM1021297|GSM1021298|GSM1021299|GSM1021300|GSM1021302|GSM1021303|GSM1021304|GSM1021305|GSM1021307|GSM1021308|GSM1021309|GSM1021310|GSM1021312|GSM1021313|GSM1021314|GSM1021315|GSM1021317|GSM1021318|GSM1021319|GSM1021320|GSM1021322|GSM1021323|GSM1021324|GSM1021325|GSM1021327|GSM1021328|GSM1021329|GSM1021330|GSM1021331|GSM1021333|GSM1021334|GSM1021335|GSM1021336|GSM1021337|GSM1021339|GSM1021340|GSM…	drug	Etanercept	condition 1(+), condition 2(+), condition 3(+)		Error		GSE7762	Striatum - C57BL/65 mice - Acute morphine treatment	GSM187974|GSM187975|GSM187976	GSM187977|GSM187978|GSM187979	drug	Morphine
GSE47751	lesional skin	GSM1155752	GSM1155753|GSM1155754|GSM1155755|GSM1155761|GSM1155763|GSM1155764|GSM1155765|GSM1155767|GSM1155769|GSM1155770|GSM1155771|GSM1155773|GSM1155775|GSM1155776|GSM1155777|GSM1155778|GSM1155780|GSM1155781|GSM1155782|GSM1155783|GSM1155784	drug	Etanercept(50mg, twice weekly)	condition 1(-), condition 2(+), condition 3(+)	No control sample for time points day 1, day 3, day 7, and day 14, as GSM1155752 is only for day 0, NA, NA	Error		GSE7793	Kidney (of BALB/c females) - Intravenous - 50mg/kg	GSM189045|GSM189047|GSM189048|GSM189049|GSM189050|GSM189051	GSM189052|GSM189053|GSM189054|GSM189055|GSM189056|GSM189057	drug	Vancomycin
GSE49244	fetal testis	GSM1195851|GSM1195854|GSM1195858|GSM1195866	GSM1195852|GSM1195855|GSM1195859	drug	abiraterone(75 mg/kg/d, 14 d)	condition 1(-), condition 2(+), condition 3(+)	GSM details mismatch due to vehicle inconsistency (0.3% Tween-20 vs. corn oil), NA, NA	Error		GSE7793	Kidney (of BALB/c females) - Intravenous - 200mg/kg	GSM189045|GSM189047|GSM189048|GSM189049|GSM189050|GSM189051	GSM189058|GSM189059|GSM189060|GSM189062|GSM189063|GSM189064	drug	Vancomycin
GSE49244	fetal testis	GSM1195863|GSM1195866	GSM1195861|GSM1195864|GSM1195867	drug	di-n-butyl phthalate(500 mg/kg/d, 14 d)	condition 1(+), condition 2(+), condition 3(+)	NA, NA, NA	Excellent		GSE7793	Kidney (of BALB/c females) - Intravenous - 400mg/kg	GSM189045|GSM189047|GSM189048|GSM189049|GSM189050|GSM189051	GSM189065|GSM189066|GSM189068|GSM189069|GSM189070|GSM189071	drug	Vancomycin
GSE49577	OV1002	GSM1202099|GSM1202102|GSM1202105|GSM1202121|GSM1202124|GSM1202128|GSM1202159|GSM1202160|GSM1202161	GSM1202103|GSM1202106|GSM1202118|GSM1202120|GSM1202123|GSM1202126|GSM1202129	drug	carboplatin-paclitaxel(day2)	condition 1(-), condition 2(-), condition 3(-)	ctrl_ids include GSMs from a different xenograft model (HO24) which should not be compared to OV1002, ctrl_ids and pert_ids have different time points which means not all variables are constant, pert_ids have different days of treatment which should be a constant variable to compare the effect of the drug vs control.	Error		GSE7793	Kidney (of BALB/c females) - Intraperitoneal - 50mg/kg	GSM189072|GSM189073|GSM189074|GSM189075|GSM189076|GSM189077	GSM189078|GSM189079|GSM189080|GSM189081|GSM189082|GSM189083	drug	Vancomycin
GSE49577	OV1002	GSM1202108|GSM1202111|GSM1202115|GSM1202165|GSM1202166|GSM1202172	GSM1202109|GSM1202112|GSM1202113|GSM1202118|GSM1202141|GSM1202144|GSM1202147|GSM1202150|GSM1202154|GSM1202155|GSM1202156|GSM1202158|GSM1202187|GSM1202190|GSM1202192|GSM1202193|GSM1202195	drug	carboplatin-paclitaxel(day7)	condition 1(+), condition 2(+), condition 3(-)	NA, NA, Mismatch in cell type (OV1002 vs HO24) and time points (day 7 vs. days 1, 4) for perturbation IDs	Error		GSE7793	Kidney (of BALB/c females) - Intraperitoneal - 200mg/kg	GSM189072|GSM189073|GSM189074|GSM189075|GSM189076|GSM189077	GSM189084|GSM189085|GSM189086|GSM189087|GSM189088|GSM189089	drug	Vancomycin
GSE49577	OV1002	GSM1202121|GSM1202124|GSM1202128	GSM1202110|GSM1202114|GSM1202116|GSM1202117|GSM1202132|GSM1202134|GSM1202137|GSM1202139|GSM1202164|GSM1202168|GSM1202170|GSM1202187|GSM1202191|GSM1202194|GSM1202196	drug	carboplatin(day1)	condition 1(+), condition 2(+), condition 3(-)	NA, NA, Incorrect pert_name or cell type for pert_ids GSM1202132, GSM1202134, GSM1202137, GSM1202139, GSM1202187, GSM1202191, GSM1202194, GSM1202196 (agent: CarboTax not matching pert_name: carboplatin)	Error		GSE7793	Kidney (of BALB/c females) - Intraperitoneal - 400mg/kg	GSM189072|GSM189073|GSM189074|GSM189075|GSM189076|GSM189077	GSM189090|GSM189091|GSM189092|GSM189093|GSM189094|GSM189095	drug	Vancomycin
GSE49577	OV1002	GSM1202108|GSM1202111|GSM1202115	GSM1202119|GSM1202122|GSM1202125|GSM1202127|GSM1202141|GSM1202144|GSM1202147|GSM1202148|GSM1202149|GSM1202150|GSM1202188|GSM1202189|GSM1202197	drug	carboplatin(day4)	condition 1(-), condition 2(-), condition 3(-)	GSM details mismatch (different treatment days between control and perturbation groups, ctrl_ids at day 7 vs. pert_ids at day 4 and day 2), Inconsistent treatment within the perturbation group (Carbo alone and CarboTax combined are mixed, and different xenograft models are used within pert_ids: OV1002 and HOX424), Incorrect perturbation details (pert_ids include samples from HOX424 cell line whic…	Error		GSE7868	LNCaP prostate cancer cells - 16 Hours	GSM190812|GSM190815|GSM190818	GSM190814|GSM190817|GSM190820	drug	Androstanolone
GSE49577	OV1002	GSM1202108|GSM1202111|GSM1202115|GSM1202130|GSM1202133|GSM1202136|GSM1202178|GSM1202181|GSM1202184	GSM1202131|GSM1202135|GSM1202138|GSM1202140|GSM1202167|GSM1202169|GSM1202171|GSM1202174|GSM1202177|GSM1202179|GSM1202183|GSM1202186	drug	carboplatin(day7)	condition 1(+), condition 2(-), condition 3(-)	NA, Different xenograft models mixed in perturbation group (OV1002 with HO24), Perturbations include both day7 and day14 samples which differ from the control group day7 samples, GSM characteristics indicate that only OV1002 should be used for comparison with control, but perturbation group includes samples from HO24	Error		GSE7868	LNCaP prostate cancer cells - 4 Hours	GSM190812|GSM190815|GSM190818	GSM190813|GSM190816|GSM190819	drug	Androstanolone
GSE49577	OV1002	GSM1202130|GSM1202133|GSM1202136|GSM1202178|GSM1202181|GSM1202184	GSM1202120|GSM1202123|GSM1202126|GSM1202129|GSM1202142|GSM1202146|GSM1202151|GSM1202152	drug	carboplatin-paclitaxel(day14)	condition 1(-), condition 2(+), condition 3(-)	GSM1202142, GSM1202146, GSM1202151, and GSM1202152 are derived from the HO24 cell model, not OV1002, thus violating Condition 1; Inconsistent cell types between ctrl_ids and pert_ids for GSM entries from HO24 cell model, violating Condition 3; NA	Error		GSE7890	normal scar	GSM194118|GSM194119|GSM194120|GSM194121|GSM194122	GSM194114|GSM194115|GSM194116|GSM194117	drug	Hydrocortisone
GSE49577	HO24	GSM1202159|GSM1202160|GSM1202161	GSM1202153|GSM1202157|GSM1202162|GSM1202163	drug	carboplatin(day2)	condition 1(+), condition 2(+), condition 3(+)	NA, NA, NA	Excellent		GSE7955	Frontal Cerebral Cortex - 10mg/kg	GSM190915|GSM195231|GSM195232|GSM195233|GSM195234|GSM195235|GSM195236|GSM195237|GSM195238|GSM195239|GSM195240|GSM195241	GSM195254|GSM195255|GSM195256|GSM195257|GSM195258|GSM195259|GSM195260|GSM195261	drug	Permethrin
GSE49577	HO24	GSM1202165|GSM1202166|GSM1202172	GSM1202190|GSM1202192|GSM1202193|GSM1202195	drug	carboplatin-paclitaxel(day7)	condition 1(+), condition 2(+), condition 3(+)	NA, NA, NA	Excellent		GSE7955	Frontal Cerebral Cortex - 1mg/kg	GSM190915|GSM195231|GSM195232|GSM195233|GSM195234|GSM195235|GSM195236|GSM195237|GSM195238|GSM195239|GSM195240|GSM195241	GSM195242|GSM195243|GSM195248|GSM195249|GSM195250|GSM195251|GSM195252|GSM195253	drug	Permethrin
GSE49577	HO24	GSM1202164|GSM1202168|GSM1202170	GSM1202187|GSM1202191|GSM1202194|GSM1202196	drug	carboplatin(day1)	condition 1(-), condition 2(-), condition 3(-)	Notice of GSM characteristics mismatch between control and perturbation groups: ctrl_ids are treated with Carbo only while pert_ids with combined CarboTax, Differences between ctrl_ids and pert_ids indicate different treatment agents which violate the variable control principle, Misalignment of the treatment Carbo in pert_name versus CarboTax in GSM characteristics for the perturbation group, Dif…	Error		GSE7955	Frontal Cerebral Cortex - 0.3mg/kg	GSM190915|GSM195231|GSM195232|GSM195233|GSM195234|GSM195235|GSM195236|GSM195237|GSM195238|GSM195239|GSM195240|GSM195241	GSM195276|GSM195278|GSM195280|GSM195281|GSM195283|GSM195285|GSM195286|GSM195288	drug	Deltamethrin
GSE49577	HO24	GSM1202165|GSM1202166|GSM1202172	GSM1202188|GSM1202189|GSM1202197	drug	carboplatin(day4)	condition 1(-), condition 2(+), condition 3(-)	Control and perturbation groups mismatch in timing, Incorrect "pert_name" details (missing dosage, duration should be day7 based on control group) , NA	Excellent		GSE7955	Frontal Cerebral Cortex - 1mg/kg	GSM190915|GSM195231|GSM195232|GSM195233|GSM195234|GSM195235|GSM195236|GSM195237|GSM195238|GSM195239|GSM195240|GSM195241	GSM195289|GSM195290|GSM195291|GSM195292|GSM195293|GSM195295|GSM195296|GSM195297	drug	Deltamethrin
GSE49577	HO24	GSM1202178|GSM1202181|GSM1202184	GSM1202167|GSM1202169|GSM1202171|GSM1202174|GSM1202177|GSM1202179|GSM1202183|GSM1202186	drug	carboplatin(day7)	condition 1(-), condition 2(+), condition 3(-)	Time mismatch among ctrl_ids and pert_ids, All samples are from the same type "drug" and the perturbation is carboplatin, Mismatch in perturbation duration of action between ctrl_ids and pert_ids (day 7 vs day 14)	Error		GSE7955	Frontal Cerebral Cortex - 3mg/kg	GSM190915|GSM195231|GSM195232|GSM195233|GSM195234|GSM195235|GSM195236|GSM195237|GSM195238|GSM195239|GSM195240|GSM195241	GSM195298|GSM195299|GSM195300|GSM195301|GSM195302|GSM195303|GSM195304|GSM195305	drug	Deltamethrin
GSE49577	HO24	GSM1202178|GSM1202181|GSM1202184	GSM1202142|GSM1202146|GSM1202151|GSM1202152	drug	carboplatin-paclitaxel(day14)	condition 1(+), condition 2(+), condition 3(+)	NA, NA, NA	Excellent		GSE7955	NA	GSM190915|GSM195231|GSM195232|GSM195233|GSM195234|GSM195235|GSM195236|GSM195237|GSM195238|GSM195239|GSM195240|GSM195241	GSM195263|GSM195264|GSM195265|GSM195266|GSM195267|GSM195269|GSM195270|GSM195272	drug	Permethrin
GSE49577	HO24	GSM1202159|GSM1202160|GSM1202161	GSM1202154|GSM1202155|GSM1202156|GSM1202158	drug	carboplatin-paclitaxel(day4)	condition 1(+), condition 2(+), condition 3(+)	NA, NA, NA	Excellent		GSE8146	Hearts of 30-month-old B6C3F1 animals fed a diet supplemented with alpha-tocopherol	GSM201741|GSM201753|GSM201767|GSM201768|GSM201770	GSM201772|GSM201773|GSM201775|GSM201777|GSM201778	drug	Vitamin e
GSE49577	HO24	GSM1202159|GSM1202160|GSM1202161	GSM1202175|GSM1202176	drug	carboplatin-paclitaxel(day2)	condition 1(+), condition 2(+), condition 3(+)	NA, NA, NA	Excellent		GSE8150	Brains of aged (30-month-old) B6C3F1 animals fed a diet containing alpha-tocopherol	GSM201796|GSM201797|GSM201799|GSM201801|GSM201802	GSM201804|GSM201805|GSM201806|GSM201808|GSM201809	drug	Vitamin e
GSE54608	epithelium	GSM1319897|GSM1319901|GSM1319905	GSM1319900|GSM1319904|GSM1319908	drug	dexamethasone(10 nM, 18 hours)	condition 1(+), condition 2(+), condition 3(+)	NA, NA, NA	Excellent		GSE8157	NA	GSM201542|GSM201543|GSM201544|GSM201545|GSM201829|GSM201830|GSM201831|GSM201832|GSM201833|GSM201834	GSM201835|GSM201836|GSM201837|GSM201838|GSM201839|GSM201840|GSM201841|GSM201842|GSM201843|GSM201844	drug	Pioglitazone
GSE54608	epithelium	GSM1319898|GSM1319902|GSM1319906	GSM1319899|GSM1319903|GSM1319907	drug	dexamethasone(10 nM, 18 hours) + IL1β(50 ng/ml, 18 hours)	condition 1(-), condition 2(+), condition 3(+)	There is a mismatch in the control and perturbation groups because IL1β is included in the perturbation group but not in the control group, causing a disruption in the variable control principle., NA, NA	Error		GSE8238	Ovaries - cultured neonatal ovaries treated with progesterone for 2 days	GSM203966|GSM203967	GSM203968|GSM203969	drug	Progesterone
GSE59357	dasatinib-sensitive pancreatic cancer cell line	GSM1435684|GSM1435685|GSM1435686|GSM1435687|GSM1435688|GSM1435689|GSM1435690|GSM1435691|GSM1435692	GSM1435693|GSM1435694|GSM1435695|GSM1435696|GSM1435697|GSM1435698|GSM1435699|GSM1435700|GSM1435701	drug	Dasatinib	condition 1(-), condition 2(+), condition 3(-)	Cell types do not match between control and perturbation groups (dasatinib-sensitive vs. dasatinib-resistant) which violates the principle of controlling variables, Same type of samples ("drug") are correctly grouped in a single grid cell, The cell type in the pert_name does not match pert_ids (line indicates dasatinib-sensitive but pert_ids are dasatinib-resistant), NA, Cell types within pert_na…	Excellent		GSE8565	MCF7 breast adenocarcinoma cells - 24 Hours	GSM212654|GSM212661|GSM297803	GSM212659|GSM297802|GSM297806	drug	Argyrin a
GSE763	HME-CC	GSM11708|GSM11710|GSM11712|GSM11863	GSM11680|GSM11685|GSM11698|GSM11732|GSM11840|GSM11847	drug	5-Fluorouracil(0.01mM, 12h)|5-Fluorouracil(0.01mM, 36h)	condition 1(-), condition 2(+), condition 3(-)	Control and perturbation groups do not have perfect consistency in the dosage and duration of 5-Fluorouracil across GSM IDs, as sham controls are applied inconsistently and at least one pert_id is for DOX which is not the drug of interest, All samples are from HME-CC cell type as specified, Drug name is correctly associated, but the dosage and duration vary within the pert_ids which include both …	Moderate		GSE8565	MCF7 breast adenocarcinoma cells - 12 Hours	GSM212654|GSM212661|GSM297803	GSM297801|GSM297804	drug	Argyrin a
GSE763	HME-CC	GSM11708|GSM11710|GSM11712|GSM11863	GSM11686|GSM11688|GSM11732|GSM11842|GSM11844|GSM11846	drug	Doxorubicin(0.2uM, 36h)	condition 1(-), condition 2(+), condition 3(-)	There is an inconsistency in exposure times between ctrl_ids and pert_ids, with ctrl_ids having both 12h and 36h sham treatments while pert_ids include treatments at 12h, 24h, and 36h, No classification issues detected in the "type" column, all samples are drug and grouped accordingly, The pert_name specifies Doxorubicin at 0.2uM for 36h, but there are pert_ids with 12h and 24h time points which …	Moderate		GSE8588	Adrenocortical carcinoma cell line	GSM213193|GSM213194|GSM213197	GSM213204|GSM213205|GSM213210	drug	Pbde 85
GSE763	MCF-7	GSM11709|GSM11725|GSM11726|GSM11837	GSM11681|GSM11687|GSM11689|GSM11704|GSM11727|GSM11838	drug	Doxorubicin(0.9uM, 36h)	condition 1(+), condition 2(+), condition 3(+)	NA, NA, NA	Moderate		GSE8597	MCF-7 BREAST CANCER cell line	GSM213330|GSM213331|GSM213332|GSM213333	GSM213322|GSM213323|GSM213324|GSM213325	drug	Cycloheximide
GSE763	MCF-7	GSM11709|GSM11725|GSM11726|GSM11837	GSM11703|GSM11705|GSM11713|GSM11722|GSM11728|GSM11730	drug	5-Fluorouracil(0.3mM, 12h)|5-Fluorouracil(0.3mM, 36h)	condition 1(-), condition 2(+), condition 3(+)	The control group contains GSM entries with varying times (12h, 24h, 36h), while the perturbation group includes different durations of the same drug treatment which are not all aligned with the control (12h, 36h), NA, NA	Moderate		GSE8597	NA	GSM213330|GSM213331|GSM213332|GSM213333	GSM213326|GSM213327|GSM213328|GSM213329	drug	Estradiol
GSE763	ZR-75-1	GSM11706|GSM11711|GSM11729|GSM11746|GSM11853|GSM11854	GSM11682|GSM11690|GSM11836|GSM11839|GSM11731|GSM11849	drug	Doxorubicin(0.4uM, 36h)	condition 1(-), condition 2(+), condition 3(-)	The GSM characteristics for some ctrl_ids and pert_ids are not aligned properly, discrepancies in exposure durations; Inconsistent perturbation details (duration) between ctrl_ids and pert_ids, All same types of samples are grouped into one grid cell, NA	Moderate		GSE8762	lymphocytes	GSM217766|GSM217767|GSM217768|GSM217771|GSM217772|GSM217773	GSM217776|GSM217777|GSM217778|GSM217784|GSM217785|GSM217786	drug	Oprelvekin
GSE763	ZR-75-1	GSM11706|GSM11711|GSM11729|GSM11746|GSM11853|GSM11854	GSM11684|GSM11692|GSM11696|GSM11715|GSM11724|GSM11901	drug	5-Fluorouracil(3.0mM, 36h)	condition 1(-), condition 2(+), condition 3(+)		Error		GSE8823	Alveolar Macrophages	GSM219241|GSM219242|GSM219243|GSM219244|GSM219245|GSM219246|GSM219247|GSM219248|GSM219249|GSM219250|GSM219251	GSM219252|GSM219253|GSM219254|GSM219255|GSM219256|GSM219257|GSM219258|GSM219259|GSM219260|GSM219261|GSM219262|GSM219263|GSM219264	drug	Cigarette smoke
GSE763	ME16C	GSM11707|GSM11716|GSM11721|GSM11850|GSM11851|GSM11852	GSM11683|GSM11691|GSM11695|GSM11714|GSM11734|GSM11843|GSM11845|GSM11861|GSM11862	drug	Doxorubicin(0.5uM, 12h)|5-Fluorouracil(0.06mM, 36h)	condition 1(-), condition 2(+), condition 3(-)	GSM grouping misalignment, Sample types match, Incorrect pert_name grouping for different conditions	Moderate		GSE8832	NA	GSM219392|GSM219393|GSM219394	GSM219395|GSM219396|GSM219397	drug	Chlorambucil
GSE763	ME16C	GSM11707|GSM11716|GSM11721|GSM11850|GSM11851|GSM11852	GSM11697|GSM11723|GSM11845	drug	5-Fluorouracil(0.06mM, 12h)	condition 1(+), condition 2(+), condition 3(+)	NA, NA, NA	Moderate		GSE8920	NCI-H69	GSM226184|GSM226185|GSM226186	GSM226181|GSM226182|GSM226183	drug	Aminolevulinic acid
GSE7708	LNCaP	GSM187371|GSM187372|GSM187373	GSM187374|GSM187375|GSM187376	drug	Bicalutamide	condition 1(+), condition 2(+), condition 3(+)	NA, NA, NA	Excellent		GSE9166	primary human hepatocytes (PHH)	GSM231324|GSM231326	GSM231332|GSM231333	drug	Ciprofloxacin
GSE7708	LNCaP	GSM187371|GSM187372|GSM187373	GSM187377|GSM187378|GSM187379	drug	Polyamide 1	condition 1(+), condition 2(+), condition 3(+)	NA, NA, NA	Excellent		GSE9166	primary human hepatocytes (PHH)	GSM231324|GSM231326	GSM231513|GSM231514	drug	Trovafloxacin
GSE7708	LNCaP	GSM187371|GSM187372|GSM187373	GSM187380|GSM187381|GSM187382	drug	Polyamide 2	condition 1(+), condition 2(+), condition 3(+)	NA, NA, NA	Excellent		GSE9166	primary human hepatocytes (PHH)	GSM231324|GSM231326	GSM231511|GSM231512	drug	Levofloxacin
GSE8146	heart	GSM201691|GSM201733|GSM201734|GSM201736|GSM201737	GSM201772|GSM201773|GSM201775|GSM201777|GSM201778	drug	alpha-tocopherol(1g/kg)	condition 1(-), condition 2(+), condition 3(+)	Age mismatch between control and perturbation groups, NA, NA	Error		GSE9166	HepG2	GSM231526|GSM231527|GSM231530|GSM231531	GSM231519|GSM231522|GSM231529	drug	Trovafloxacin
GSE8146	heart	GSM201691|GSM201733|GSM201734|GSM201736|GSM201737	GSM201780|GSM201782|GSM201784|GSM201786|GSM201788	drug	alpha-tocopherol and gamma-tocopherol(500mg/kg of each tocopherol)	condition 1(-), condition 2(+), condition 3(+)	Age variable is not constant between control and perturbation groups (ctrl_ids are 5-month-old, pert_ids are 30-month-old), NA, NA	Error		GSE9166	primary human hepatocytes (PHH)	GSM231324|GSM231326	GSM231509|GSM231510	drug	Grepafloxacin
GSE8157	Vastus lateralis muscle	GSM201863|GSM201864|GSM201865|GSM201866|GSM201867|GSM201868|GSM201869|GSM201870|GSM201871|GSM201872	GSM201835|GSM201836|GSM201837|GSM201838|GSM201839|GSM201840|GSM201841|GSM201842|GSM201843|GSM201844	drug	Pioglitazone(30 mg/day, 16 weeks)	condition 1(+), condition 2(+), condition 3(+)	NA, NA, NA	Excellent		GSE9166	primary human hepatocytes (PHH)	GSM231324|GSM231326	GSM231505|GSM231507	drug	Gatifloxacin
GSE8565	MCF7	GSM212654|GSM212661|GSM297803	GSM212655	drug	Bortezomib(14h)	condition 1(+), condition 2(+), condition 3(+)	NA, NA, NA	Excellent		GSE9166	primary human hepatocytes (PHH)	GSM231324|GSM231326	GSM231482|GSM231503	drug	Clinafloxacin
GSE8565	MCF7	GSM212654|GSM212661|GSM297803	GSM212656	drug	Bortezomib(24h)	condition 1(+), condition 2(+), condition 3(+)	NA, NA, NA	Excellent		GSE9166	primary hepatocytes (PHs) and HepG2 liver cells	GSM231329|GSM231331	GSM231515|GSM231516	drug	Trovafloxacin
GSE8565	MCF7	GSM212654|GSM212661|GSM297803	GSM212657	drug	Bortezomib(48h)	condition 1(+), condition 2(+), condition 3(+)	NA, NA, NA	Excellent		GSE9247	NA	GSM234794|GSM234795|GSM234796|GSM234797	GSM234805|GSM234806|GSM234807|GSM234808	drug	Valproic acid
GSE8565	MCF7	GSM212654|GSM212661|GSM297803	GSM212658|GSM297801|GSM297804	drug	Argyrin A(14h)	condition 1(+), condition 2(+), condition 3(-)	NA, NA, Perturbation group contains different durations (12h vs 14h)	Error		GSE9480	Testis - animals treated for 20 Hours	GSM240630|GSM240631|GSM240632	GSM240635|GSM240636	drug	Cadmium chloride
GSE8565	MCF7	GSM212654|GSM212661|GSM297803	GSM212659|GSM297802|GSM297806	drug	Argyrin A(24h)	condition 1(+), condition 2(+), condition 3(+)	NA, NA, NA	Excellent		GSE9480	Testis - animals treated for 8 Hours	GSM240630|GSM240631|GSM240632	GSM240633|GSM240634	drug	Cadmium chloride
GSE8565	MCF7	GSM212654|GSM212661|GSM297803	GSM212660	drug	Argyrin A(48h)	condition 1(+), condition 2(+), condition 3(+)	NA, NA, NA	Excellent		GSE9951	NPrEC immortalized normal prostate epithelial cell line - 2.5uM - 8 Hour	GSM251637|GSM251638	GSM251623|GSM251624	drug	Cadmium
										GSE9951	NPrEC immortalized normal prostate epithelial cell line - 2.5uM - 16 Hour	GSM251639|GSM251640	GSM251625|GSM251626	drug	Cadmium
										GSE9951	NPrEC immortalized normal prostate epithelial cell line - 2.5uM - 32 Hour	GSM251649|GSM251686	GSM251627|GSM251629	drug	Cadmium
										GSE9951	NPrEC immortalized normal prostate epithelial cell line - 2.5uM - 0 Hour	GSM251630|GSM251633	GSM251620|GSM251621	drug	Cadmium

## Sheet: Table_2_GEO_Drug_Datasets
Batch Search Results of GEO Database
search_drug:	Drug Search Term
accession:	The GEO database access ID (access at https://www.ncbi.nlm.nih.gov/geo/)
gpl:	GEO sequencing platform ID
title:	The title of the GEO dataset
summary:	The summary of the GEO dataset
gdstype:	For sequencing types, our study included either Expression profiling by array or Expression profiling by high throughput sequencing
search_drug	accession	gpl	title	summary	gdstype
antibiotics	GSE172061	GPL23038	Early life antibiotics influence in vivo and in vitro mouse intestinal epithelium maturation and functioning	Background & Aims The use of antibiotics (AB) is a common practice during the first months of life. AB can perturb the intestinal microbiota, indirectly influencing the intestinal epithelial cells (IECs), but also directly affect IECs, independent of the microbiota. Previous studies in rodents have mostly focused on the impact of AB treatment during adulthood. However, the difference between the …	Expression profiling by array
antibiotics	GSE122934	GPL17586	Cutaneous T cell lymphoma (CTCL) treated with antibiotics and followed over time	It is unknown why cutaneous T cell lymphoma (CTCL) progress from a relative indolent skin condition to severe cancer with a poor prognosis. Staphylococcus aureus (SA) has been suspected to play a role, because antibiotics have an inhibitory effect on the tumor burden in some patients. As these patients often display skin colonization by SA, it was hypothesized, but never proven, that SA generate …	Expression profiling by array
antibiotics	GSE139547	GPL6246	The gut microbiome protects genetically predisposed mice against leukemia	We used microarrays to investigate gene expression changes in leukemic cells from Pax5+/- mice treated with antibiotics. Precursor B cell acute lymphoblastic leukemia (pB-ALL), the most common type of childhood leukemia, is frequently characterized by the cooperation of a genetic predisposition acquired in utero and secondary oncogenic events taking place only in a fraction of predisposed childre…	Expression profiling by array
antibiotics	GSE76003	GPL11532	Effects of Gut Microbiota Manipulation by Antibiotics on Host Metabolism in Obese Humans: a Randomized Double-blind Placebo-controlled Trial	The gut microbiota has been implicated in obesity and cardiometabolic diseases, although evidence in humans is scarce. We investigated how gut microbiota manipulation by antibiotics (7-day administration of amoxicillin, vancomycin, or placebo) affects host metabolism in 57 obese, prediabetic men. Vancomycin, but not amoxicillin, decreased bacterial diversity and reduced Firmicutes involved in sho…	Expression profiling by array
antibiotics	GSE60567	GPL9354	Disruption of transkingdom communication by antibiotics leads to immune and mitochondrial dysfunction in the gut (LMD)	We analyzed the effects of antibiotics using a popular model of gut microbiota depletion in mice by a cocktail of antibiotics. We combined intestinal transcriptome together with metagenomic analysis of the gut microbiota to develop a new bioinformatics approach that probes the links between microbial components and host functions. We found that most antibiotic-induced alterations can be explained…	Expression profiling by array
antibiotics	GSE60566	GPL9354	Disruption of transkingdom communication by antibiotics leads to immune and mitochondrial dysfunction in the gut (main)	We analyzed the effects of antibiotics using a popular model of gut microbiota depletion in mice by a cocktail of antibiotics. We combined intestinal transcriptome together with metagenomic analysis of the gut microbiota to develop a new bioinformatics approach that probes the links between microbial components and host functions. We found that most antibiotic-induced alterations can be explained…	Expression profiling by array
antibiotics	GSE40370	GPL6246	Gene expression of colonic epithelial cells in starved and re-fed mice	Oral food intake maintains gastrointestinal cell turnover and impacts the morphology and function of intestinal epithelial cells. However, the underlying mechanism is not fully elucidated, especially in the large intestine. Therefore, we analyzed the colonic epithelial cell turnover in starved and re-fed mice.	Expression profiling by array
antibiotics	GSE51414	GPL6246	Expression data from oxaliplatin-treated tumors from mice pre-treated or not with antibiotics cocktail	The gut microbiota influences both local and systemic inflammation. Inflammation contributes to development, progression and treatment of cancer, but it remains unclear whether commensal bacteria affect inflammation in the sterile tumor microenvironment. Here we show that disruption of the microbiota impairs the response of subcutaneous tumors to CpG-oligonucleotide immunotherapy and platinum che…	Expression profiling by array
antibiotics	GSE38880	GPL1261	Subtherapeutic antibiotics alter the murine colonic microbiome and early life adiposity	Early life exposure to antibiotics alters the gut microbiome. These alterations lead to changes in metabolic homeostasis and an increase in host adiposity. We used microarrays to identify metabolic genes that may be up- or down-regulated secondary to antibiotic exposure. Low dose antibiotics have been widely used as growth promoters in the agricultural industry since the 1950’s, yet the mechanism…	Expression profiling by array
antibiotics	GSE1364	GPL96	Long-Term Storage of Human Cells at Ambient Temperature	This series represents the complete series of the human 293h media depleted storage on agarose / rehydration condition course analysis. Samples include Control, monolayer; Control, monolayer/full recovery, antibiotics; Spheroid, no storage; two week storage/0hr recovery; two week storage/full recovery; four week storage/0hr recovery; six week storage/0hr recovery. Keywords = 293h cells Keywords =…	Expression profiling by array
trifarotene	GSE107232	GPL570	Non-clinical and clinical pharmacology of the potent and selective RARγ agonist trifarotene	Background: First- and third-generation retinoids are the main treatment in acne. Even though efficacious, they lack full selectivity for RARγ expressed in the epidermis and infundibulum. Objectives: To characterize the in vitro metabolism and the pharmacology of the novel retinoid trifarotene. Methods: In vitro assays determined efficacy, potency and selectivity on RARs, as well as the activity …	Expression profiling by array
metformin	GSE154590	GPL20775	Expression data of the kidneys from Pkd1 miR Tg mice treated with metformin	We investigated the effects of metformin treatment on polycystic kidney disease in a mouse model of Pkd1-deficiency. Kidneys are harvested in postnatal day 63 after 28 days of intraperitoneal injection of metformin (150 mg/kg/day) or saline for control. Total RNA was extracted for microarray analysis. Gene expression profiles were different between treatment and control groups.	Expression profiling by array
metformin	GSE132599	GPL21163	Effect of Astragalus Polysaccharide Combined with Metformin on Liver mRNA expression profile in aging type 2 diabetic mice and functional analysis	Objective: To study the effect of astragalus polysaccharide combined with metformin on mRNA expression profile of type 2 diabetic mice, and to explore the molecular mechanism of astragalus polysaccharide combined with metformin in the treatment of type 2 aging diabetes. Methods: Natural aging mice were induced by high-sugar and high-fat diet combined with streptozotocin to prepare aging diabetes …	Expression profiling by array
metformin	GSE201039	GPL10333	Metformin in the ileum	C57BL/6J male mice were treated with or without metformin	Expression profiling by array
metformin	GSE182065	GPL19886	Expression profiling of prognostic liver signature in clinical fibrotic liver tissues cultured with various anti-fibrotic and chemopreventive agents	Background/Aims: There is a major unmet need to assess prognostic impact of anti-fibrotics in clinical trials due to the slow rate of liver fibrosis progression. We aimed to develop a surrogate biomarker to predict future fibrosis progression. Methods: A Fibrosis Progression Signature (FPS) was defined to predict fibrosis progression within 5 years in HCV and NAFLD patients with no to minimal fib…	Expression profiling by array
metformin	GSE181538	GPL30481	Expression profiling of Prognostic Liver Signature and fibrosis-related genes in clinical fibrotic liver tissue cultured with various anti-fibrotic agents	Background/Aims: There is a major unmet need to assess prognostic impact of anti-fibrotics in clinical trials due to the slow rate of liver fibrosis progression. We aimed to develop a surrogate biomarker to predict future fibrosis progression. Methods: A Fibrosis Progression Signature (FPS) was defined to predict fibrosis progression within 5 years in HCV and NAFLD patients with no to minimal fib…	Expression profiling by array
metformin	GSE186900	GPL23038	Expression data from mouse liver tissue treated by PM2.5 and metformin for two weeks.	There is a lot of epidemiological evidence that PM2.5 causes liver disease, and metformin can alleviate these diseases.However, the precise mechanism remains unclear.Our study defined the dynamic changes of the differentially expressed genes related PM2.5 induced diseases, and provide basis for comprehensive understanding of the mechanism at the transcriptome level. We investigated PM2.5 induced …	Expression profiling by array
metformin	GSE150348	GPL21185	Gene expression signatures of A2058 cells treated with neopetasin, metformin, and phenformin	To examine the difference of gene expression profiles between malignant melanoma cells treated with neopetasin (NP), metformin (Met), and phenformin (Phen), we have employed microarray expression profiling as a discovery platform. A2058 (human malignant melanoma) cells were treated for 8 hours with NP (3 µM), Met (5,00 µM), and Phen (50 µM).	Expression profiling by array
metformin	GSE180962	GPL16233,GPL20078	Ganitumab and Metformin plus Standard Neoadjuvant Therapy in Stage 2/3 Breast Cancer: Results from the I-SPY2 Adaptively Randomized Platform Trial	Ganitumab and Metformin was one of the experimental regiments evaluated in I-SPY 2, a neoadjuvant platform trial for high risk, early stage breast cancer. Based on the hypotheses that pre-treatment IGF-1R axis signaling at the expression level may predict response to Ganitumab and Metformin, in pre-defined analyses we assessed 11 genes involved in IGF1R pathway signaling, the IGFBP5/IGFBP4 ratio,…	Expression profiling by array
metformin	GSE176494	GPL23038	Metformin preconditioning protects against myocardial stunning and preserves mitochondrial dynamics and protein translation in a mouse model of cardiac arrest	We compare microarray data from homogenized left ventricles of the heart at 24 hours after sham surgey vs 8-min potassium chloride induced sudden cardiac arrest and resuscitation	Expression profiling by array
metformin	GSE66841	GPL19886,GPL17230	Gene expression profiles of Huh7.5.1 and HepG2 cells infected with HCV, HBV, HDV, and alcohol, and clinical liver tissues treated with various compounds of co-culture with LX2 cells	Hepatocellular carcinoma (HCC) is the second leading cause of cancer death. Curative approaches are limited and chemoprevention is not available. A 186-gene signature in liver tissue predicts HCC risk in cirrhotic patients of various etiologies. However, the drivers of the HCC risk gene signature remain to be fully elucidated. Here, we develop a simple and robust liver cell-based system in which …	Expression profiling by array
metformin	GSE109861	GPL23038	Expression data from kidney tissues treated with vehicle, losartan and metformin	Chronic kidney disease (CKD) is one of the major global health problems with high incidence, poor prognosis and high medical cost. However, few pharmacological options are available for CKD. Metformin is widely used for treatment of type-2 diabetes, but recent works showed that metformin ameliorates tumor progression, inflammatory disease and tissue fibrosis. Whether metformin ameliorates non-dia…	Expression profiling by array
metformin	GSE162557	GPL23159	Drug-drug interaction between metformin and sorafenib alters antitumor effect in hepatocellular carcinoma cells	Hepatocellular carcinoma (HCC) is the most common primary liver malignancy and is one of the leading causes of cancer-related deaths worldwide. The multi‐target inhibitor sorafenib is a first-line treatment for patients with advanced unresectable HCC. Recent clinical studies have evidenced that patients treated with sorafenib together with the anti-diabetic drug metformin have a survival disadvan…	Expression profiling by array
metformin	GSE153318	GPL21185	Metformin on human macrophages	Metformin on human macrophages Human blood derived macrophages were treated with 10micromolar Metformin (Sigma-Aldrich) for 4h	Expression profiling by array
metformin	GSE141673	GPL16570	Expression data of metformin treated wild type and parietal cell- specific AMPK-deficient mice	Genes related to AMPK activation, cellular respiration, and metabolism are enriched in the gastric parietal cell population. Metformin is known activator of AMPK. We used microarray analysis to identify metformin targets in mature parietal cells and in parietal cell progenitors.	Expression profiling by array
metformin	GSE138087	GPL6885	Primary Mouse Hepatocytes treated with 500μM Metformin for 24 hours	Anaylsis of gene expression in primary mouse hepatocytes treated with 500μM Metformin for 24 hours	Expression profiling by array
metformin	GSE124813	GPL21163	Effect of Astragalus Polysaccharide Combined with Metformin on Liver mRNA expression profile in aging type 2 diabetic mice and functional analysis	Objective: To study the effect of astragalus polysaccharide combined with metformin on mRNA expression profile of type 2 diabetic mice, and to explore the molecular mechanism of astragalus polysaccharide combined with metformin in the treatment of type 2 aging diabetes. Methods: Natural aging mice were induced by high-sugar and high-fat diet combined with streptozotocin to prepare aging diabetes …	Expression profiling by array
metformin	GSE114234	GPL23038	Importance of AMPK in metformin suppression of liver glucose production	Metformin is now the most widely prescribed oral anti-diabetic agent worldwide, taken by over 150 million people annually. Although metformin has been used clinically to treat type 2 diabetes for over 60 years. Its mechanism of action remains only partially understood and controversial. In particular, this includes whether AMPK plays a role in metformin suppression of liver glucose production. To…	Expression profiling by array
metformin	GSE131175	GPL13912	Gene expression analysis of micoRNA-221 overexpressing transgenic mice livers with and without metformin intervention upon chronic liver injury induced by carbon tetrachloride	Metformin is a hypoglycaemic agent used to treat type 2 diabetes mellitus (DM2) patients, with a broad safety profile. Since previous epidemiological studies had shown that incidence of hepatocellular carcinoma (HCC) decreased significantly in metformin treated DM2 patients, we hypothesized that intervention with metformin could reduce the risk of neoplastic transformation of hepatocytes. HCC is …	Expression profiling by array
metformin	GSE131133	GPL20844	Antifibrotic effect of metformin in the lung	This experiment includes treatment of human pulmonary fibroblasts obtained from IPF patients with metformin. Since, we would like to investigate the transcriptome profile of these samples following metformin treatment. There will be two groups consist of four samples each. First group treated with metformin for 72 hours, while the second group treated with vehicle.	Expression profiling by array
metformin	GSE44977	GPL6246	Expression data from the mouse liver with constitutively active FoxO3	Activation of hepatic FoxO3 signaling induces hyperglycemia and hyperinsulinemia. Metformin administration reverses FoxO3-induced phenotype development. To investigate the underlying mechanism, we used microarrays to detail the global programme of gene expression which is regulated by hepatic FoxO3 signaling.	Expression profiling by array
metformin	GSE122605	GPL22388	Expression data from livers of rats with and without metformin treatment	In a subacute study, male Wistar rats were treated daily by gavage with 800 mg/kg metformin for 1, 3, or 14 consecutive days, followed by necropsy 24h after the last application. The biguanide metformin is a widely used antidiabetic drug, which has received great interest in oncology research in recent years after an epidemiological study showed a link between metformin treatment and a reduced ca…	Expression profiling by array
metformin	GSE122604	GPL22388	Expression data from hearts (left ventricle apex) of rats with and without metformin treatment	In a subacute study, male Wistar rats were treated daily by gavage with 800 mg/kg metformin for 1, 3, or 14 consecutive days, followed by necropsy 24h after the last application. The biguanide metformin is a widely used antidiabetic drug, which has received great interest in oncology research in recent years after an epidemiological study showed a link between metformin treatment and a reduced ca…	Expression profiling by array
metformin	GSE94790	GPL22782	Comparison of lncRNA and mRNA expression profile among the livers of C57BL/6J control mice, high fat diet (HFD) mice and metformin treated mice	Nonalcoholic fatty liver disease (NAFLD) is a growing worldwide epidemic and an important risk factor for the development of insulin resistance, type 2 diabetes, nonalcoholic steatohepatitis (NASH), and hepatic cellular carcinoma (HCC). Despite the prevalence of NAFLD, lifestyle interventions involving exercise and weight loss are the only accepted treatments for this disease. Over the past years…	Expression profiling by array
metformin	GSE95298	GPL570	Patient- and Cell Type-Specific Heterogeneity of Metformin Response.	Most FDA approved drugs are not equally effective in all patients, suggesting that identification of biomarkers to predict responders to a chemoprevention agent will be needed to stratify patients and achieve maximum benefit. The goal of this study was to investigate both patient specific and cell-context specific heterogeneity of metformin response, using cancer cell lines fibroblast cell lines …	Expression profiling by array
metformin	GSE97074	GPL6885	Improvements in health, not survival, by late-onset metformin treatment	The biguanide metformin improves health and survival in male mice; however, it is unclear whether metformin will confer health and lifespan benefits to mice when started late in life. Two year-old mice fed on standard chow were treated with 1% metformin every-other week (EOW) or two consecutive weeks per month (2WM). EOW mice displayed improvements in healthspan reminiscent of mice on caloric res…	Expression profiling by array
metformin	GSE83673	GPL1456	Effect of Metformin and AICAR treatments in the prostate cancer cell line LNCaP	Transcriptional profiling of human prostate cancer cell line LNCaP treated with Metformin or AICAR compared to control non-stimulated LNCaP.	Expression profiling by array
metformin	GSE97346	GPL16686	Gene expression of AML cell lines (HL60, KG1a, MOLM14 and U937) untreated or treated with metformin	We sought to obtain gene signature specific of high oxidative phsophorylation function.	Expression profiling by array
metformin	GSE67342	GPL570	Expression data of LoVo cells treated by 10mM metformin for eigher 8 or 24h	Metformin is effective for prevention or treatment of various tumors. There are a lot of studies on the underlying mechanisms of metformin as respect to its anti-tumor action. We used microarrays to detail the global programme of gene expression underlying the anti-tumor effects of metformin on LoVo cells.	Expression profiling by array
metformin	GSE62612	GPL6887	Microarray analyses of the effects of prenatal metformin exposure on the gene expression profile of liver, brain and subcutaneous adipose tissue of neonatal mice	The aim of the study was to characterise the effects of prenatal metformin exposure on a tissue gene expression level in mice. The data consists of two models, regular diet (study I) and high fat diet (study II) model. In both models, metformin (300 mg/kg) or control agent (water) was administered to pregnant female mice from the embryonic day E0.5 untill E17.5. In the high fat diet model, the da…	Expression profiling by array
metformin	GSE57275	GPL6887	Genome-wide analysis of gene expression in lung cells from metformin treated Mycobacterium tuberculosis infected mice	Analysis of Metfromin induced changes in the lung cells of Mycobacterium tuberculosis infected mouse at gene expression level. The hypothesis tested in the present study was whether metformin has any effect on the host immune response in Mycobacterium tuberculosis infected mice? Results provide important information on the effect of metformin on the inflammatory response and immune activation ass…	Expression profiling by array
metformin	GSE51803	GPL10558	Genome-wide analysis of gene expression in M. bovis BCG infected THP-1 cells subjected to Metformin treatement	Analysis of Metfromin induced changes in mycobacteria infected cell at gene expression level. The hypothesis tested in the present study was whether metformin has any effect on the host immune response in mycobacteria infected cells? Results provide important information on the effect of metformin on the inflammatory response and immune activation associated with mycobacterial infection. In concl…	Expression profiling by array
metformin	GSE40936	GPL6885	Metformin mild supplementation improves health and survival of mice	Metformin, a commonly used drug prescribed to treat type-2 diabetes, has been found to extend health span and delay cancer incidence and progression. Here, we report that starting chronic treatment with low dose of metformin (0.1% w/w in diet) at one year of age extends health and lifespan in male mice, while a higher dose (1% w/w) was toxic. Treatment with low dose metformin mimicked some of the…	Expression profiling by array
metformin	GSE33612	GPL6244	Expression data from human primary fibroblasts (IMR90) stably expressing H-RasV12 and treated with Metformin or vehicle	Metformin reduces the incidence of cancer in diabetics or in animal models. At the cellular level, the effects of metformin include the inhibition of complex I of the mitochondrial electron transport chain, a reduction in ATP levels and the activation of the energy sensor AMP kinase. Metformin also prevents the production of reactive oxygen species in primary human cells expressing oncogenic ras …	Expression profiling by array
metformin	GSE36847	GPL14877	Distinct perturbation of the translatome by the anti-diabetic drug metformin	Reduced cancer incidence has been reported among type II diabetics treated with metformin. Metformin exhibits anti-proliferative and anti-neoplastic effects associated with inhibition of mTORC1, but the mechanisms are poorly understood. We provide the first genome-wide analysis of translational targets of canonical mTOR inhibitors (rapamycin and PP242) and metformin, revealing that metformin cont…	Expression profiling by array
metformin	GSE36714	GPL15372	Gene expression changes in anti-diabetic treated Zucker diabetic rats	Transcriptional profiling of insulin-sensitive tissues comparing control untreated ZDF rat with ZDF rat treated with three different anti-diabetic drugs and ZLC rat.	Expression profiling by array
metformin	GSE35961	GPL1261	Expression data from mouse liver treated with metformin	Optimal treatment for nonalcoholic steatohepatitis (NASH) has not yet been established, particularly for individuals without diabetes. We examined the effects of metformin, commonly used to treat patients with type 2 diabetes, on liver pathology in a non-diabetic NASH mouse model.	Expression profiling by array
metformin	GSE14888	GPL1261	Conjugated linoleic acid activates AMPK and reduces adiposity more effectively when used with metformin	Trans-10, cis-12 conjugated linoleic acid (t10c12 CLA) causes dramatic reductions in white adipose tissue in mice but has had limited effectiveness in humans. Determination of the signaling pathways involved may lead to better regulation of adiposity. T10c12 CLA was found to activate AMP-activating protein kinase (AMPK), a central regulator of cell metabolism. Compound C, a potent inhibitor of AM…	Expression profiling by array
metformin	GSE13548	GPL570	Expression data from human cancer cells treated with UPR modulators under ER stress conditions	The unfolded protein response (UPR) is a cellular defense mechanism against glucose deprivation, a cell condition that occurs in solid tumors. A key feature of the UPR is the activation of the transcription program that allows the cell to cope with endoplasmic reticulum (ER) stress. We used micoarrays to show that the UPR transcription program is disrupted by the antitumor macrocyclic compound ve…	Expression profiling by array
calcitriol	GSE181644	GPL10558	Vitamin D treatment induces in vitro and ex vivo transcriptomic changes indicating anti-tumour effects	AIM Vitamin D deficiency is associated with risk of several common cancers, including colorectal cancer (CRC). We investigated the effects of vitamin D on in vitro and ex vivo epithelial cell gene expression and assessed dysregulation of pathways involved in anti-tumour effects. METHODS We performed in vitro and ex vivo intervention studies using established CRC cell lines and patient-derived epi…	Expression profiling by array
calcitriol	GSE159116	GPL23126	Regulation of anti-tumorigenic pathways by the combinatory treatment of calcitriol and TGF-β in PC-3 cells	Calcitriol and transforming growth factors beta (TGF-β) are involved in several biological pathways such as cell proliferation, differentiation, migration and invasion. Their cellular effects could be similar or opposite depending on the genetic target, cell type and context. Despite the reported association of calcitriol deficiency and disruption of the TGF-β pathway in prostate cancer and the w…	Expression profiling by array
calcitriol	GSE138376	GPL23159	Expression data from HepG2 cells transfected with the Vitamin D Receptor (VDR) and activated by Vitamin D (calcitriol)	In the present study, we aimed to define the role of VDR in the overall lipid metabolism by transcriptomic and metabolomic analyses of human hepatocytes upon VDR activation by vitamin D (VitD) In this dataset we include the expression data obtained from HepG2 cells transfected with an insertless adenoviral vector or with an adenovirus encoding human VDR. Cells expressing VDR were treated with Vit…	Expression profiling by array
calcitriol	GSE106234	GPL6244	Calcipotriol vs. calcitriol in hepatocellular gene expression	We aimed to explore the potential and mechanism of calcipotriol to regulate the hepatocellular transcriptome in comparison to calcitriol.	Expression profiling by array
calcitriol	GSE57382	GPL6246	Calcitriol deregulates AR signaling to inhibit prostate cancer progression in the TRAMP model	The mechanism of action of vitamin D in prostate cancer (PCa) remains poorly defined, with most mechanisms identified being highly cell type and model specific. One of the underlying factors for these diverse mechanisms may be the use of overly simplistic in vitro model systems to study the complex biology of vitamin D response. Here we use the more complex and in vivo transgenic adenocarcinoma o…	Expression profiling by array
calcitriol	GSE53975	GPL5188	Calcitriol Induces Endoplasmic Reticulum Stress Response in Breast Cancer Cells	Effects of calcitriol on expressions of ER stress related genes were evaluated with microarray. Calcitriol, the active form of vitamin D, is known to induce apoptosis in cancer cells and increase intracellular calcium. Increase in cytopalsmic calcicium levels may indicate a decrease in endoplasmic reticulum (ER) calcium levels since ER is the main storage unit for calcium. Decrease in ER calcium …	Expression profiling by array
calcitriol	GSE59913	GPL5426,GPL5425,GPL5424	Exposure of rat to a variety of toxicants, kidney assayed by CodeLink microarray	DrugMatrix is a comprehensive rat toxicogenomics database and analysis tool developed to facilitate the integration of toxicogenomics into hazard assessment. Using the whole genome and a diverse set of compounds allows a comprehensive view of most pharmacological and toxicological questions and is applicable to other situations such as disease and development.	Expression profiling by array
calcitriol	GSE59905	GPL5425,GPL5426	Exposure of rat to a variety of toxicants, heart assayed by CodeLink microarray	DrugMatrix is a comprehensive rat toxicogenomics database and analysis tool developed to facilitate the integration of toxicogenomics into hazard assessment. Using the whole genome and a diverse set of compounds allows a comprehensive view of most pharmacological and toxicological questions and is applicable to other situations such as disease and development.	Expression profiling by array
calcitriol	GSE57811	GPL1355	Exposure of rat to a variety of toxicants, kidney assayed by Affymetrix microarray	DrugMatrix is a comprehensive rat toxicogenomics database and analysis tool developed to facilitate the integration of toxicogenomics into hazard assessment. Using the whole genome and a diverse set of compounds allows a comprehensive view of most pharmacological and toxicological questions and is applicable to other situations such as disease and development.	Expression profiling by array
calcitriol	GSE35925	GPL570	Calcitriol supplementation effects on Ki67 expression and transcriptional profile of breast cancer specimens from post-menopausal patients	Background: Breast cancer patients present lower 1,25(OH)2D3 or 25(OH)D3 serum levels than unaffected women. Although 1,25(OH)2D3 pharmacological concentrations of 1,25(OH)2D3 may exert antiproliferative effects in breast cancer cell lines, much uncertainty remains about the effects of calcitriol supplementation in tumor specimens in vivo. We have evaluated tumor dimension (ultrassonography), pro…	Expression profiling by array
resorcinol	GSE72081	GPL18615	Exploiting microRNA and mRNA profiles generated in vitro from carcinogen-exposed primary mouse hepatocytes for predicting in vivo genotoxicity and carcinogenicity (mRNA)	The well-defined battery of in vitro systems applied within chemical cancer risk assessment is often characterised by a high false-positive rate, thus repeatedly failing to correctly predict the in vivo genotoxic and carcinogenic properties of test compounds. Toxicogenomics, i.e. mRNA-profiling, has been proven successful in improving the prediction of genotoxicity in vivo and the understanding o…	Expression profiling by array
flunarizine	GSE57816	GPL1355	Exposure of rat to a variety of toxicants, thigh muscle assayed by Affymetrix microarray	DrugMatrix is a comprehensive rat toxicogenomics database and analysis tool developed to facilitate the integration of toxicogenomics into hazard assessment. Using the whole genome and a diverse set of compounds allows a comprehensive view of most pharmacological and toxicological questions and is applicable to other situations such as disease and development.	Expression profiling by array
flunarizine	GSE57800	GPL1355	Exposure of rat to a variety of toxicants, heart assayed by Affymetrix microarray	DrugMatrix is a comprehensive rat toxicogenomics database and analysis tool developed to facilitate the integration of toxicogenomics into hazard assessment. Using the whole genome and a diverse set of compounds allows a comprehensive view of most pharmacological and toxicological questions and is applicable to other situations such as disease and development.	Expression profiling by array
flunarizine	GSE19891	GPL5188	Regulation of Splicing by Clinical Drugs	Alternative splicing analysis after treatment with three clinically aproved drugs Bioactive compounds have been invaluable for dissecting the mechanisms, regulation and functions of cellular processes. However, very few such reagents have been described for pre-mRNA splicing. To facilitate their systematic discovery, we developed a high throughput cell-based assay that measures pre-mRNA splicing …	Expression profiling by array
emtricitabine	GSE139610	GPL10558	Effect of pre-exposure prophylaxis with tenofovir disoproxil fumarate and emtricitabine on gene expression in the rectum	Pre-exposure prophylaxis (PrEP) with tenofovir disoproxil fumarate (TDF) and emtricitabine (FTC) effectively prevents infection with HIV-1. We sought to determine how use of these medications affects gene expression. We performed a small, prospective trial (https://clinicaltrials.gov/ct2/show/NCT02621242) of eight men initiating PrEP with TDF/FTC. We obtained rectal biopsies before treatment init…	Expression profiling by array
emtricitabine	GSE139609	GPL10558	Effect of pre-exposure prophylaxis with tenofovir disoproxil fumarate and emtricitabine on gene expression in PBMC	Pre-exposure prophylaxis (PrEP) with tenofovir disoproxil fumarate (TDF) and emtricitabine (FTC) effectively prevents infection with HIV-1. We sought to determine how use of these medications affects gene expression. We performed a small, prospective trial (https://clinicaltrials.gov/ct2/show/NCT02621242) of eight men initiating PrEP with TDF/FTC. We obtained blood before treatment initiation and…	Expression profiling by array
emtricitabine	GSE139608	GPL10558	Effect of pre-exposure prophylaxis with tenofovir disoproxil fumarate and emtricitabine on gene expression in the duodenum	Pre-exposure prophylaxis (PrEP) with tenofovir disoproxil fumarate (TDF) and emtricitabine (FTC) effectively prevents infection with HIV-1. We sought to determine how use of these medications affects gene expression. We performed a small, prospective trial (https://clinicaltrials.gov/ct2/show/NCT02621242) of eight men initiating PrEP with TDF/FTC. We obtained duodenal biopsies before treatment in…	Expression profiling by array
emtricitabine	GSE139607	GPL10558	Effect of pre-exposure prophylaxis with tenofovir disoproxil fumarate and emtricitabine on gene expression in the blood	Pre-exposure prophylaxis (PrEP) with tenofovir disoproxil fumarate (TDF) and emtricitabine (FTC) effectively prevents infection with HIV-1. We sought to determine how use of these medications affects gene expression. We performed a small, prospective trial (https://clinicaltrials.gov/ct2/show/NCT02621242) of eight men initiating PrEP with TDF/FTC. We obtained blood before treatment initiation and…	Expression profiling by array
emtricitabine	GSE138723	GPL10558	A Phase 2 Randomized Sequence Open Label Expanded Safety and Acceptability Study of Oral Emtricitabine/Tenofovir Disoproxil Fumarate Tablet and Rectally-Applied Tenofovir Reduced-Glycerin 1% Gel	Human immunodeficiency virus (HIV) disproportionately affects men who have sex with men (MSM) and transgender women (TGW). Safe and acceptable topical HIV prevention methods that target the rectum are needed. MTN-017 was a phase 2, 3-period, randomized sequence, open-label, expanded safety and acceptability crossover study comparing rectally applied reduced-glycerin (RG) 1% tenofovir (TFV) and or…	Expression profiling by array
hydrocortisone	GSE106878	GPL10295	IFNγ/IL10 ratio stratifies corticosteroids therapy for septic shock	To stratify hydrocortisone application in septic shock, we investigated an immune sub-study of the CORTICUS trial (Sprung et.al 2008, NEJM) employing machine learning to a panel of 120 parameters of 84 patients (n=24 non-survived, n=60 survived, 28 days) with special emphasis on potentially disadvantageous corticosteroids effects in the context of sepsis including clinical parameters, organ failu…	Expression profiling by array
hydrocortisone	GSE77791	GPL570	Prospective randomized doubleblind assessment of transcriptome modulation by hydrocortisone in severe burn shock	Rationale: Despite shortening vasopressor use in shock, hydrocortisone administration remains controversial, with potential harm on the immune system. Few studies assessed hydrocortisone impact on the transcriptional response in shock, and we are lacking data in burns. Objectives: To assess the hydrocortisone-induced transcriptional modulation in severe burn shock, particularly on the immune resp…	Expression profiling by array
hydrocortisone	GSE67255	GPL6244	Effects of Systemically Administered Hydrocortisone on the Human Immunome	Corticosteroids have been prescribed for decades to modulate inflammation, yet there is a paucity of data on their effects in humans. We examined the changes in cellular and molecular immune system parameters, or “immunome,” in 20 volunteers at baseline, and after intravenous hydrocortisone (HC) administered at moderate (250 mg) and low (50 mg) doses, to provide insight into how corticosteroids e…	Expression profiling by array
hydrocortisone	GSE56616	GPL11097	Hydrocortisone and Triiodothyronine Regulate Hyaluronate Synthesis in a Tissue–Engineered Human Dermal Equivalent through Independent Pathways	Hydrocortisone (HC) and triiodothyronine (T3) have both been shown to be capable of independently inhibiting hyaluronate (HA, hyaluronic acid) synthesis in a self-assembled human dermal equivalent (human dermal matrix). We sought to investigate the action of these two hormones in concert on extracellular matrix formation and HA inhibition in a tissue engineered human dermal matrix.	Expression profiling by array
hydrocortisone	GSE59923	GPL5424,GPL5426,GPL5425	Exposure of rat to a variety of toxicants, liver assayed by Codelink microarray	DrugMatrix is a comprehensive rat toxicogenomics database and analysis tool developed to facilitate the integration of toxicogenomics into hazard assessment. Using the whole genome and a diverse set of compounds allows a comprehensive view of most pharmacological and toxicological questions and is applicable to other situations such as disease and development.	Expression profiling by array
hydrocortisone	GSE59894	GPL5426,GPL5425	Exposure of rat to a variety of toxicants, bone marrow assayed by CodeLink microarray	DrugMatrix is a comprehensive rat toxicogenomics database and analysis tool developed to facilitate the integration of toxicogenomics into hazard assessment. Using the whole genome and a diverse set of compounds allows a comprehensive view of most pharmacological and toxicological questions and is applicable to other situations such as disease and development.	Expression profiling by array
hydrocortisone	GSE57815	GPL1355	Exposure of rat to a variety of toxicants, liver assayed by Affymetrix microarray	DrugMatrix is a comprehensive rat toxicogenomics database and analysis tool developed to facilitate the integration of toxicogenomics into hazard assessment. Using the whole genome and a diverse set of compounds allows a comprehensive view of most pharmacological and toxicological questions and is applicable to other situations such as disease and development.	Expression profiling by array
hydrocortisone	GSE44626	GPL6244	Expression data from mock- or LMO3-silenced human preadipocytes isolated from SAT or VAT	In this study, we aimed to gain further insight on the role of glucocorticoids (GCs) in adipocyte differentiation. For the future drugability of candidate targets, it is of utmost importance to find factors relevant to human biology. Thus, we analyzed the transcriptome of GC-induced primary human adipose stem cells (hASCs) isolated from paired subcutaneous adipose tissue (SAT) and visceral adipos…	Expression profiling by array
hydrocortisone	GSE32555	GPL11097	To study gene expression differences in various dermal equivalents prepared by the individual's laboratory	We have prepared tissue engineered self assembled dermal equivalents with high similarity to the human dermis (skin).	Expression profiling by array
hydrocortisone	GSE32161	GPL570	Microarray analysis of genes associated with cell surface NIS protein levels in breast cancer	Na+/I- symporter (NIS)-mediated iodide uptake allows radioiodine therapy for thyroid cancer. NIS is also expressed in breast tumors, raising potential for radionuclide therapy of breast cancer. However, NIS expression in most breast cancers is low and may not be sufficient for radionuclide therapy. A better understanding of the mechanisms of NIS regulation in breast cancer may lead to strategies …	Expression profiling by array
hydrocortisone	GSE22106	GPL570	Hydrocortisone induces changes in gene expression and differentiation of immature human enterocytes	It It is known that functional maturation of the small intestine occurring during the weaning period is facilitated by glucocorticoids (such as hydrocortisone, HC) including the increased expression of digestive hydrolases. However, the molecular mechanism(s) are not well understood, particularly in human gut. Here we report a microarray analysis of HC- induced changes in gene expression in H4 (a…	Expression profiling by array
hydrocortisone	GSE21909	GPL201	Brief Hydrocortisone Infusion Differentially Influences Blood Leukocyte and Monocyte Gene Expression Before and After Endotoxin Administration in Humans (supported by NIH grant GM34695)	Fourteen human subjects (18-40 years of age) were studied. The control group (saline + LPS [n = 7]) received a 12 hour infusion of saline and the experimental group (cortisol + LPS [n = 7]) received a 12 hour infusion of cortisol (3 µg/kg/min). After 6 hours of saline or cortisol infusion, intravenous lipopolysaccharide (2 ng/kg) was administered to all subjects. Blood samples were collected at -…	Expression profiling by array
hydrocortisone	GSE8858	GPL5425,GPL5426,GPL5424	Liver Pharmacology and Xenobiotic Response Repertoire	A definition of RNA expression changes that correlate with liver response programs and an understanding of the similarities and differences in responses to different classes of chemicals would aid in new chemical or drug characterization and add to our understanding of liver biology. We have used a supervised classification approach to systematically mine a large microarray database derived from …	Expression profiling by array
hydrocortisone	GSE7890	GPL570	Gene profiling of keloid fibroblasts shows altered expression in multiple fibrosis-associated pathways	Keloids are benign tumors of the dermis that form during a protracted wound healing process. Susceptibility to keloid formation occurs predominantly in people of African and Asian descent. The key alteration(s) responsible for keloid formation has not been identified and there is no satisfactory treatment for this disorder. The altered regulatory mechanism is limited to dermal wound healing, alth…	Expression profiling by array
hydrocortisone	GSE8251	GPL5426,GPL5424,GPL5425	Non-genotoxic Hepatocarcinogens	There is no accurate and well-validated short-term test for non-genotoxic carcinogens, necessitating an expensive two year rodent bioassay before a risk assessment can begin. We have developed a short-term in vivo rat assay that predicts whether non-genotoxic chemicals are likely to induce hepatic tumors based on transcript profiles in the liver. Using a large independent test set, assay accuracy…	Expression profiling by array
hydrocortisone	GSE3210	GPL1820	A Gene Expression Signature that Predicts the Future Onset of Drug-Induced Renal Tubular Toxicity	A Gene Expression Signature that Predicts the Future Onset of Drug-Induced Renal Tubular Toxicity These data support the publication titled "A Gene Expression Signature that Predicts the Future Onset of Drug-Induced Renal Tubular Toxicity" Copyright (c) 2005 by Iconix Pharmaceuticals, Inc. Guidelines for commercial use: http://www.iconixbiosciences.com/guidelineCommUse.pdf Keywords: time course	Expression profiling by array
hydrocortisone	GSE1486	GPL1225	Steroids Effect on HUVEC Response to LPS or Cytokines	Pooled first passage cryopreserved, human umbilical vein endothelial cells (HUVEC) were obtained from Cascade Biologics (Portland, OR), thawed, and cultured according to the supplier’s recommendations in Medium 200. After thawing, cells were seeded onto 0.2% gelatin coated tissue culture plates and cultivated under 95% air, 5% CO2 at 37 oC. Confluent cells were cultured in steroids-depleted mediu…	Expression profiling by array
oxycodone	GSE53897	GPL6101	Genome-wide analysis of dorsal root ganglion (DRG) gene expression after morphine or oxycodone treatment	Analyse of gene expression modification after chronic analgesic treatment. The hypothesis tested in the present study was that oxycodone and morphine induced gene expression modification. Results provide important information to understand the analgesic effects of oxycodone as compared to morphine in a neuropathic pain model	Expression profiling by array
paracetamol	GSE167032	GPL1261	Expression data of the livers of male C57Bl6/N mice after i.p. injection of paracetamol (APAP)	Male C57BL6/N mice were obtained from Janvier Labs (France). Mice were starved overnight before APAP administration and were fed ad libitum afterward. A single dose of 300 mg APAP/kg b.w. was intraperitoneally injected in warm phosphate-buffered saline (PBS; Table 3). The used APAP was obtained from Sigma-Aldrich (A7085-500G, Germany). The mice were sacrificed at 1, 6, and 12 hours, and on days 1…	Expression profiling by array
paracetamol	GSE80751	GPL17692	Monocyte phenotype indicates a poor prognosis in paracetamol (acetaminophen) induced acute liver failure but not in non-ae hepatitis: a prospective observational cohort study	Acute liver failure (ALF) is a rare but serious medical syndrome associated with significant morbidity and mortality. Paracetamol (acetaminophen) hepatotoxicity is the most common cause in many parts of the world. Recent studies have implicated the patient’s immune response to the tissue injury is important in dictating clinical outcome, especially monocyte/macrophage cells of the innate immune s…	Expression profiling by array
paracetamol	GSE57639	GPL6246	Expression data from short-term mouse embryonic stem cell exposure Assay	In vitro prediction of developmental toxicity during early discovery phases of drug development has the potential to guide decision-making toward prioritizing candidate drugs that are less likely to later show teratogenicity in vivo. Such screening would reduce animal use in preclinical studies, including full-scale regulatory reproductive toxicology. we evaluate an assay format based on short-te…	Expression profiling by array
doxycycline	GSE164057	GPL23126	Gene expression data in MIO-M1-CTG(648) and MIO-MI-CTG(0) cells before and after doxycycline induction.	Myotonic dystrophy type 1 (DM1), the most frequent inherited muscular dystrophy in adults, is caused by the CTG repeat expansion in the 3’UTR of the DMPK gene. Mutant DMPK RNA accumulates in nuclear foci altering diverse cellular functions including alternative splicing regulation. DM1 is a multisystemic condition, with debilitating central nervous system alterations. Although a defective neurogl…	Expression profiling by array
doxycycline	GSE227843	GPL23159	Effect of Omomyc on lymph node metastases from melanomas [SkMel147]	Skin melanomas are highly aggressive and metastatic. Omomyc is the best MYC inhibitor currently available. We analysed the effect of Omomyc expression in a transgenic and inducible (upon Doxycycline addition) manner in spontaneous lymph node metastases from SkMel147 (mutated in NRAS) melanoma cells in vivo. We used microarrays to detail the change in the gene expression programs induced by Omomyc…	Expression profiling by array
doxycycline	GSE227842	GPL24324	Effect of Omomyc on the in vivo growth of melanomas [SkMel147]	Skin melanomas are highly aggressive and metastatic. Omomyc is the best MYC inhibitor currently available. We analysed the effect of Omomyc expression in a transgenic and inducible (upon Doxycycline addition) manner in melanoma cells in vivo in two different melanoma cell lines: A375 (mutated in BRAF), SkMel147 (mutated in NRAS). We used microarrays to detail the change in the gene expression pro…	Expression profiling by array
doxycycline	GSE227841	GPL24324	Effect of Omomyc on the in vivo growth of melanomas	Skin melanomas are highly aggressive and metastatic. Omomyc is the best MYC inhibitor currently available. We analysed the effect of Omomyc expression in a transgenic and inducible (upon Doxycycline addition) manner in melanoma cells in vivo in two different melanoma cell lines: A375 (mutated in BRAF), SkMel147 (mutated in NRAS). We used microarrays to detail the change in the gene expression pro…	Expression profiling by array
doxycycline	GSE227840	GPL24324	Effect of Omomyc on the in vitro growth of A375 human melanoma cell line	Skin melanomas are highly aggressive and metastatic. Omomyc is the best MYC inhibitor currently available. We analysed the effect of Omomyc expression in a transgenic and inducible (upon Doxycycline addition) manner in melanoma cells in vitro in A375 (mutated in BRAF) melanoma cell line. We used microarrays to detail the change in the gene expression programs induced by Omomyc on day 4.	Expression profiling by array
doxycycline	GSE202754	GPL20266	Effect of doxycycline treatment on germ-free mice	To characterize the mitochondrial stress response induced by Doxycycline in vivo in liver and kidneys, we administered doxycycline (Dox) at 500 mg/kg/day (mpkd) in the drinking water to 9 weeks-old germ-free C57BL/6J mice for 16 days, hence eliminating the potential confounding impacts of Doxycycline on the microbiome.	Expression profiling by array
doxycycline	GSE186391	GPL23159	Expression data from WT and ISG15 KO HaCaT cells stimulated with interferon-a and treated with combination treatment of Ruxolitinib, TGFb and Doxycycline	Analysis of gene expression in WT and ISG15 KO HaCaT cells, stimulated with IFNa and treated with ruxolitinib (RUX), transforming growth factor beta (TGFb) and doxycycline (DOXY) to investigate the effects of treatments on transcriptional response in the cells.	Expression profiling by array
doxycycline	GSE127909	GPL21163	Mutant GTF2I induces cell transformation and metabolic alterations in thymic epithelial cells	The pathogenesis of thymic epithelial tumors (TETs) is poorly understood. Recently we reported the frequent occurrence of a missense mutation in the GTF2I gene in TETs and hypothesized that GTF2I mutation might contribute to thymic tumorigenesis. Expression of mutant TFII-I altered the transcriptome of normal thymic epithelial cells and upregulated several oncogenic genes. Gtf2i L424H knockin cel…	Expression profiling by array
doxycycline	GSE127907	GPL21163	GTF2I mutation induces metabolic alterations and cell transformation in thymic epithelial cells [I]	The molecular mechanisms underlying the pathogenesis of TETs are poorly understood. Recently we reported a common missense mutation on GTF2I gene in thymic tumors and hypothesized that GTF2I mutation might contribute to thymic tumorigenesis. Expression of mutant TFII-I altered the transcriptome of thymic epithelial cells and up-regulated several oncogenic genes. Using CRISPR/Cas9n, Gtf2i T1211A k…	Expression profiling by array
doxycycline	GSE164309	GPL16686	Gene expression profiling of human neuroblastoma cell line SK-N-AS_tetoff_MYCN cultured in the presence (D+) or absence (D-) of 1 µg/ml doxycycline for 6 days	Microarray gene expression profiling reveals that MYCN reprograms cellular metabolism by transcriptional activation of metabolic pathways critical for cancer cell growth and proliferation	Expression profiling by array
doxycycline	GSE124022	GPL17586	mRNA profiling of AGS Gastric Cancer cell line upon treatment with 5µM of Doxycycline	Doxycycline, a tetracycline based antibiotic which has bacteriostatic activity against a broad range of both gram positive and gram negative bacteria was identified to inhibit the expression of ERK/MAPK signaling pathway in gastric cancer. ERK/MAPK pathway is one of the highly activated and a crucial player in gastric cancer progression. To delineate the complex transcription program associated w…	Expression profiling by array
doxycycline	GSE83907	GPL10558	The role of MELK in melanoma progression	Survival kinase MELK has been shown to be important for proliferation of several tumors such as brain, breast or prostate. MELK expression is elevated in cutaneous melanoma, therefore, we analyzed the role of MELK in melanoma. Inhibition of MELK in melanoma cell lines resulted in decreased proliferation, increased cell death and decreased invasion. MELK expression is regulated through MAP kinase …	Expression profiling by array
doxycycline	GSE143297	GPL10558	Canonical BMP signaling executes epithelial-mesenchymal transition downstream of SNAIL1	Epithelial-mesenchymal transition (EMT) is a pivotal process in development and disease. In carcinogenesis, various signaling pathways are known to trigger EMT by inducing the expression of EMT transcription factors (EMT-TFs) like SNAIL1, ultimately promoting invasion, metastasis and chemoresistance. However, how EMT is executed downstream of EMT-TFs is incompletely understood. Here, using human …	Expression profiling by array
doxycycline	GSE112914	GPL23159	Differential gene expression analysis of MYCN-amplified neuroblastoma cells after Doxycycline inducible shRNA knockdown of JMJD6 gene expression	JMJD6 oncoprotein induces neuroblastoma and exerts its biological effects through modulation of downstream target genes. We identified that JMJD6 knockdown reduces neuroblastoma cell proliferation, so we investigated which downstream signaling pathways were regulated by JMJD6.	Expression profiling by array
doxycycline	GSE99663	GPL570	MicroRNA-122 supports robust innate immunity in hepatocytes by targeting the RTKs/STAT3 signaling pathway	MicroRNA-122 (miR-122) is the most abundant microRNA in hepatocytes and a central player in liver biology and disease. Herein, we report a previously unknown role for miR-122 in hepatocyte intrinsic innate immunity. Restoring miR-122 levels in hepatoma cells markedly enhanced the activation of interferons (IFNs) in response to a variety of viral nucleic acids or simulations, especially of hepatit…	Expression profiling by array
doxycycline	GSE125317	GPL10558	Transcriptome wide gene expression analysis with inducible silencing of YY1 in AW8507 oral cancer cells	In order to study the role of the transcription factor YY1 in oral cancer progression, transcriptome wide gene expression analysis was performed with inducible silencing of YY1 in a grade III, tongue derived oral cancer cell line, AW8507 (Established and characterized by Tatake RJ et al. 1990) stable for tet-ON-shYY1.	Expression profiling by array
doxycycline	GSE125113	GPL570	Epithelial mesenchymal transition using doxycycline-inducible Snail, Zeb1, TGFbeta or Vector in H358 NSCLC cell line	Epithelial – mesenchymal transition (EMT) is an important contributor to the invasion and metastasis of epithelial-derived cancers. While considerable effort has focused in the regulators involved in the transition process, we have focused on consequences of EMT to prosurvival signaling. Changes in distinct metastable and ‘epigentically-fixed’ EMT states were measured by correlation of protein, p…	Expression profiling by array
doxycycline	GSE118048	GPL13915	Gene expression profile upon TNF-a stimulation, forced expression of NICD, or TNF-a stimulation under forced expression of NICD, in human colon carcinoma-derived LS174T cells	A human colon carcinoma-derived cell line LS174T was modified to overexpress NICD, intracellular domain of Notch1, upon doxycycline addition (designated as LS174T-tetON-NICD cells), using the T-rex system (Invitrogen). We have previously shown that these cells can overexpress NICD under the control of CMV promoter (Okamoto R et al, Am J Physiol, 296(1):G23-35, 2009), and the amont of the overexpr…	Expression profiling by array
doxycycline	GSE117775	GPL17586	Effect of DGAT loss on hypoxic tumor cells growing under serum-deprived conditions	The metabolic enzyme diglyceride acyltransferase (DGAT) is responsible for the synthesis of triglycerides. Loss of its expression may sensitize cells to conditions of nutrient and oxygen that are commonly present in tumors. This study is designed to identify stress response pathways that may be induced following the shRNA-mediated knockdown of the two genes coding for the DGAT enzymes. In vitro g…	Expression profiling by array
doxycycline	GSE117774	GPL17586	Effect of DGAT knockdown on gene expression in A498 xenograft tumors	The metabolic enzyme diglyceride acyltransferase (DGAT) is responsible for the synthesis of triglycerides. Loss of its expression may sensitize cells to conditions of nutrient and oxygen that are commonly present in tumors. This study is designed to identify stress response pathways that may be induced following the shRNA-mediated knockdown of the two genes coding for the DGAT enzymes. We used mi…	Expression profiling by array
doxycycline	GSE66904	GPL13607	Human OCI-AML3 cells: Control vs. Atg5-shRNA or NPM1-shRNA inducibly expressed	Transcriptional profiling of human OCI-AML3 cells stably expressing inducibly Atg5 shRNA or NPM1-shRNA Goal was to determine the effects of knockdown of Atg5 or NPM1 on global ES gene expression of human Leukemia OCI-AML3 cells.	Expression profiling by array
doxycycline	GSE105826	GPL6244,GPL23159	Targeting CDK6 and BCL2 exploits the "MYB Addiction" of Ph+ acute lymphoblastic leukemia	Transcriptome analysis of two Ph+ acute lymphoblastic leukemia cell lines after doxycycline induced silencing of MYB. Current treatment options for Ph+ acute lymphoblastic leukemia (ALL) do not result in long term remission. MYB transcription factor has been shown to be selectively important for Ph+ ALL cell survival and proliferation however the mechanisms for this oncogene addiction are poorly …	Expression profiling by array
doxycycline	GSE90585	GPL16686	Differential gene expression of neuroblastoma cells stably expressing doxycycline-inducible DOT1L small hairpin RNA	We were interested in studying the role of DOT1L-mediated H3K79 methylation on N-Myc target gene transcription in MYCN-induced neuroblastoma. We aimed to determine whether knocking down DOT1L in MYCN-amplified neuroblastoma would affect N-Myc target gene expression.	Expression profiling by array
doxycycline	GSE85242	GPL10558	Gene expression profile of doxycycline inducible shHNF4G hairpins in 22RV1 prostate cancer cells	To determine genes regulated by HNF4G, we performed doxycycline induced shRNA mediated knockdown of HNF4G using two lentiviral constructs as well as a scrambled shRNA in duplicate. Two pLKO.1 constructs against HNF4G (HNF4Gsh1: TRCN0000019243, targeting CACCAGCATCTCTCCAAACAA in coding DNA sequence (CDS); and HNF4Gsh2: TRCN0000420190, targeting GATGAGCTGGTTAGACCATTTC in CDS) were purchased from Si…	Expression profiling by array
doxycycline	GSE66541	GPL13915	Expression data from β-globin let7 HeLa tet off cells treated with doxycycline	We used microarray to determine the genes whose expression was changed at six hours after doxycycline treatment	Expression profiling by array
doxycycline	GSE64686	GPL570	Expression data from the inducible expression of EWS-FLI1 (EF) in embryoid bodies	Oncogenic transformation in Ewing sarcoma tumors is driven by the fusion oncogene EWS-FLI1. The inducible expression of EWS-FLI1 (EF) in embryoid bodies, or collections of differentiating stem cells, generates cells with properties of Ewing sarcoma tumors, including characteristics of transformation. These cell lines exhibit anchorage-independent growth, a lack of contact inhibition and a strong …	Expression profiling by array
doxycycline	GSE40703	GPL236	Differentiating i-Mixl1 mESCs cultured in the presence or absence of Doxycycline	We profiled gene expression changes in differentiating i-Mixl1 ES cells(Willey, Ayuso-Sacido et al., 2006, Blood 107(8): 3122-3130) cultured in the presence or absence of Doxycycline (DOX, 0.1 ug/ml, 3 replicates per treatment/time point). Total RNA was isolated from EBs harvested at day 2, 3 and 4 (DOX added 1 day after plating of ES cells). RNA (1 ug) was subjected to one round of linear amplif…	Expression profiling by array
doxycycline	GSE71745	GPL5188	Analysis of gene expression and splicing after doxycycline-induced knockdown of SRSF3	SRSF3 is overexpressed in human invasive ovarian cancer and its overexpression is required for cancer cell growth and survival. To decipher the mechnisms behind the role of SRSF3 in ovarian cancer, we examined the gene expression and splicing in the ovarian cancer cell line that was engineered to express a doxycycline-induced SRSF3 siRNA, which was able to knockdown SRSF3 expression by 90% and in…	Expression profiling by array
doxycycline	GSE28467	GPL6947	Abrogation of WNT signaling by dominant-negative TCF4	To assess cellular changes upon abrogation of the WNT-signaling pathway, we induced expression of a dominant-negative T-cell factor 4 (TCF4). This showed a remarkable overlap with activation of the unfolded protein response (UTR) in the same colon cancer cell line.	Expression profiling by array
doxycycline	GSE65941	GPL5188	Oncogenic Fusion Protein EWS-FLI1 is a Network Hub that Regulates Alternative Splicing	The synthesis and processing of mRNA, from transcription to translation initiation, often requires splicing of intragenic material. The final mRNA composition varies based upon proteins that modulate splice site selection. EWS-FLI1 is an Ewing sarcoma (ES) oncogene with an interactome that we demonstrate to have multiple partners in spliceosomal complexes. We evaluate EWS-FLI1 upon post-transcrip…	Expression profiling by array
doxycycline	GSE59361	GPL570	Gene expression of SUM159-mir100 ALDH+ and ALDH- cells from CTRL or mir100-overexpressing group	Emerging evidence suggest that miRNAs play an essential role in self-renewal and differentiation of normal and malignant stem cells by regulating the expression of key stem cell regulatory genes. Here we demonstrate that mir-100 expression is related to cellular differentiation state with lowest expression in cells displaying stem cell markers. Utilizing a tetracycline inducible lentivirus drivin…	Expression profiling by array
doxycycline	GSE55301	GPL6244	BCL6 target genes in a Burkitt's lymphoma cell line with inducible BCL6 expression.	In order to determine BCL6 target genes an EBV negative Burkitt's lymphoma cell line, DG75, was stably transfected with a tetracycline transactivator and tight doxycycline responsive expression of GFP was established. The endogenous BCL6 genes of this cell line were disrupted by homologous recombination and a BCL6 cDNA downstream of tetracycline responsive elements (TRE) was inserted to produce B…	Expression profiling by array
doxycycline	GSE58866	GPL1355	Expression data of rat insulinoma cells induced with ER stress +/- IRE1 inhibitor treatment	The Akita mutation (C96Y) in the insulin gene results in early onset diabetes in both humans and mice. Expression of the mutant proinsulin (C96Y) causes endoplasmic reticulum (ER) stress in pancreatic -cells and consequently the cell activates the unfolded protein response (UPR). Since the proinsulin is terminally misfolded however, the ER stress is irremediable and chronic activation of the UPR…	Expression profiling by array
doxycycline	GSE42937	GPL6244	Stem cell factor Sox2 regulates the tumorigenic potential in human gastric cancer cells	Gastric cancer is still one of the most common causes of cancer-related death worldwide, which is mainly attributable to late diagnosis and poor treatment options. Infection with H. pylori, different environmental factors and genetic alterations are known to influence the risk of developing gastric tumors. However, the molecular mechanisms involved in gastric carcinogenesis are still not fully un…	Expression profiling by array
doxycycline	GSE52577	GPL16570	PU.1 promotes cell cycle exit in the murine myeloid lineage associated with down-regulation of E2F1	A doxycycline-inducible system was used to induce PU.1 expression in cultured myeloid cell lines. The parent cell line used was BN (Kamath et al., Leukemia 22:1214-1225, 2008).	Expression profiling by array
doxycycline	GSE25695	GPL5175	Expression data from three HEK293 derivatives with or without doxycycline	To examine the effect of wtAPE1 and ubiquitin-APE1 fusion proteins on global gene expression. Total RNA from HEK293 derivatives that express vector alone (ctl), wt-APE1, or ubiquitin-APE1 fusion in the presence of doxycycline were analyzed. Three HEK293 derivatives expressing none (vector), wtAPE1, or Ub-APE1 fusion linked at APE1's 24th Lys were incubated with/without doxycycline (dox) 2 µg/ml f…	Expression profiling by array
doxycycline	GSE45417	GPL570	Expression data from knockdown of ZXDC1/2 in PMA-treated U937	ZXDC1 augments the expression of various markers of monocyte/macrophage differentiation when over-expressed in the U937 cell line treated with the phorbol ester PMA. Likewise, knockdown of ZXDC1 restricts the induced expression of these markers. We sought to identify specfic gene targets of ZXDC1 during the process of monocyte/macrophage differentiation in U937 by performing gene expression profi…	Expression profiling by array
doxycycline	GSE43012	GPL13915	Gene expression profile upon IL-22 stimulation, forced expression of Hes1, or IL-22 stimulation under forced expression of Hes1, in human colon carcinoma-derived LS174T cells	A human colon carcinoma-derived cell line LS174T was modified to overexpress Hes1, a bHLH-type transcription factor, upon doxycycline addition (designated as LS174T-tetON-Hes1 cells), using the T-rex system (Invitrogen). We have previously shown that these cells can overexpress Hes1 under the control of CMV promoter (Zheng et al, Inflamm Bowel Dis, 17;2251-2260, 2011), and the amont of the overex…	Expression profiling by array
doxycycline	GSE46854	GPL1261	Induction of the mouse germ cell fate by transcription factors in vitro [exp2]	The germ cell lineage ensures the continuity of life through the generation of male and female gametes, which unite to form a totipotent zygote. We have established a culture system that recapitulates the mouse germ-cell specification pathway: Using cytokines, embryonic stem cells (ESCs)/induced pluripotent stem cells (iPSCs) are induced into epiblast-like cells (EpiLCs) and then into primordial …	Expression profiling by array
doxycycline	GSE43775	GPL1261	Induction of the mouse germ cell fate by transcription factors in vitro [exp1]	The germ cell lineage ensures the continuity of life through the generation of male and female gametes, which unite to form a totipotent zygote. We have established a culture system that recapitulates the mouse germ-cell specification pathway: Using cytokines, embryonic stem cells (ESCs)/induced pluripotent stem cells (iPSCs) are induced into epiblast-like cells (EpiLCs) and then into primordial …	Expression profiling by array
doxycycline	GSE43033	GPL6244	Expression data from H295R cells where NRSF/REST or SF-1 were knocked down	SF-1 is a nuclear receptor transcription factor playing a key role in adrenogonadal development and in adrenocortical tumorigenesis when overexpressed. NRSF/REST is a transcriptional repressor that represses expression of neuronal genes in non-neural tissues. Some data suggest that SF-1 and NRSF/REST can functionally interact in adrenocortical cancer cells. We studied gene expression profiles usi…	Expression profiling by array
doxycycline	GSE43032	GPL570	Expression data from H295R cells in basal conditions/overexpressing SF-1	SF-1 is a nuclear receptor transcription factor playing a key role in adrenogonadal development and in adrenocortical tumorigenesis when overexpressed. We studied gene expression profiles using Affymetrix microarrays in the H295R/TR SF-1 adrenocortical cancer cell line, where SF-1 expression can be increased in a doxycycline-dependent manner (Mol. Endocrinol. 21: 2968–2987, 2007)	Expression profiling by array
doxycycline	GSE47643	GPL1261	Gene expression of in vitro cultivated preB cells before and after 8, 16 and 24 hours induction of miR-221	PreB cells were analyzed for differences in gene expression before and after the overexpression of miR-221. In order to dissect possible targets for the miR-221, gene expression profiles of preB cells un-induced or induced for the miR-221 expression after 8, 16 and 24 hours were compared. All induction time-points, e.g. after 8, 16 and 24 hours were compared to un-induced preB cells and to each o…	Expression profiling by array
doxycycline	GSE39575	GPL8238	Gene expression changes associated with KIAA1199 expression in SW480 cells	The aim was to identify gene expression changes upon expression of KIAA1199 in a colon cancer cell line.	Expression profiling by array
doxycycline	GSE44950	GPL6244	Stress-Independent Activation of XBP1s and/or ATF6 Reveals Three Functionally Distinct ER Proteostasis Environments [HEK293DYG]	The unfolded protein response (UPR) maintains endoplasmic reticulum (ER) proteostasis through the activation of transcription factors such as XBP1s and ATF6. The functional consequences of these transcription factors for ER proteostasis remain poorly defined. Here, we describe methodology that enables orthogonal, small molecule-mediated activation of the UPR-associated transcription factors XBP1s…	Expression profiling by array
doxycycline	GSE44949	GPL6244	Stress-Independent Activation of XBP1s and/or ATF6 Reveals Three Functionally Distinct ER Proteostasis Environments [HEK293DAX]	The unfolded protein response (UPR) maintains endoplasmic reticulum (ER) proteostasis through the activation of transcription factors such as XBP1s and ATF6. The functional consequences of these transcription factors for ER proteostasis remain poorly defined. Here, we describe methodology that enables orthogonal, small molecule-mediated activation of the UPR-associated transcription factors XBP1s…	Expression profiling by array
doxycycline	GSE45029	GPL570	Doxycycline alters metabolism and proliferation of human cell lines	The tetracycline antibiotics are widely used in biomedical research as mediators of inducible gene expression systems. Despite many known effects of tetracyclines on mammalian cells -- including inhibition of the mitochondrial ribosome -- there have been few reports on potential off-target effects at concentrations commonly used in inducible systems. Here, we report that in human cell lines, comm…	Expression profiling by array
doxycycline	GSE41996	GPL16254,GPL16238	Transcriptomic Analysis of PNN- and ESRP1-regulation in Human Corneal Epithelial Cells	Pnn depletion in developing mouse corneal epithelium led to disrupted alternative splicing of multiple ESRP-regulated epithelial-type exons. In human corneal epithelial cells (HCET), ESRP1 and PNN displayed close localization in and around nuclear speckles and their physical association in protein complexes was identified. In this study, gene expression profiling was performed to identify PNN- an…	Expression profiling by array
doxycycline	GSE39301	GPL6887	Genome-wide analysis of Xbp1s effect on gene expression in liver by Doxycycline induced TRE-Xbp1s overexpression in mouse	Analysis of Xbp1s overexpression in liver after 24 hr indution or 48 hr induction in LIXs mouse. As a control, WT mice after 2 hr refeed and 24 hr fast without refeed are used for analysis of postprandial gene expression. This microarray study was used to screen for target genes activated by Xbp1s in liver. Results provide important information for the role of Xbp1s during postprandial.	Expression profiling by array
doxycycline	GSE42174	GPL570	Global expression analysis of DLBCL cell lines with LITAF over-expression or silencing	The multifunctional protein lipopolysaccharide-induced TNFalpha factor (LITAF) induces the secretion of inflammatory cytokines in monocytes and regulates protein degradation in neural cells. In B-cell lymphomas, LITAF is frequently inactivated by epigenetic mechanisms, but beyond these data little is known about its regulation and function. Immunohistochemical and gene expression profiling analys…	Expression profiling by array
doxycycline	GSE41894	GPL10558	Prolactin-induced protein (PIP) regulates proliferation of luminal A type breast cancer cells in a hormone-independent manner	RNA was extracted from cells using Aurum Total RNA kit from Bio-Rad Laboratories, Inc., Hercules, CA following the manufacturer’s recommendations. Gene expression profiling was performed using the BeadChip HumanHT-12 v4 Expression kit from Illumina®, which contains 47,231 gene-probes (Illumina® Inc., San Diego, CA). The raw signal intensities were imported and analyzed using the GenomeStudio® dat…	Expression profiling by array
doxycycline	GSE39985	GPL1261	A timecourse analysis of the genetic extinction of NRAS in an inducible mouse model of melanoma.	We sought to understand the pathways involved in NRAS extinction over time using a doxycycline-dependent, inducible mouse model of melanoma. This data provides insights into the temporal dynamics of downstream NRAS signaling and helps to correlate differentially affected pathways. We used microarrays to determine which transcripts were affected by NRAS-Q61K extinction at 24, 48, and 72 hours afte…	Expression profiling by array
doxycycline	GSE37964	GPL570	Expression data from three human DLD-1-derived colon cancer cell lines	The LEF/TCF family of transcription factors are downstream effectors of the WNT signaling pathway, which drives colon tumorigenesis. LEF/TCFs have a DNA sequence-specific HMG box that binds Wnt Response Elements (WREs). The “E tail” isoforms of TCFs are alternatively spliced to include a second DNA binding domain called the C-clamp. We show that induction of a dominant negative C-clamp version of…	Expression profiling by array
doxycycline	GSE35422	GPL6246	Expression analysis of doxycycline inducible secondary fibroblasts reprogramming under adherent and suspension conditions	Samples of adherent and suspension cells undergoing reprogramming were collected at day 0, day2, day6, day15 (with doxycycline) and day25 (without doxycycline).	Expression profiling by array
doxycycline	GSE34715	GPL570	Gene expression profiling after induction of WTX in HEK293 cells	WTX encodes a tumor suppressor, frequently inactivated in Wilms tumor, with both plasma membrane and nuclear localization. WTX has been implicated in beta-catenin turnover, but its effect on nuclear proteins is unknown. We report an interaction between WTX and p53, derived from the unexpected observation of WTX, p53 and E1B 55K colocalization within the characteristic cytoplasmic body of adenovir…	Expression profiling by array
doxycycline	GSE31612	GPL6480	Identification of SOX4 novel transcriptional targets.	The SOX4 gene belongs to a family of transcription factors and we previously unveiled SOX4 gene amplification and over-expression in a subset of lung cancers, indicating it may constitute a driver oncogene. Here, we searched for SOX4 transcriptional targets and investigate their involvement in lung development and carcinogenesis. We abrogated SOX4 expression in the NIH-H522 lung cancer cell line,…	Expression profiling by array
doxycycline	GSE33452	GPL6885	Genome-wide analysis of gene transcription in myocardium of the doxycycline inducible Tafazzin shRNA knockdown mouse model of Barth syndrome	Analysis of the transcriptome of cardiac tissue from mice trangenically engineered with a doxycycline inducible Tafazzin shRNA knockdown to mimic the loss of function of Tafazzin in Barth syndrome. ShRNA induced knockdown mice were compared to wildtype littermates also fed the doxycyline diet. The hypothesis was to investigate adaptive metabolic and compensatory gene transcriptional changes in my…	Expression profiling by array
doxycycline	GSE30746	GPL1261	Expression data from murine Tet-off MLL-AF9/Ras acute myeloid leukemia cell lines following withdrawal of MLL-AF9	To explore oncogene addiction programs in a genetically defined leukemia context we developed an AML mouse model driven by a conditional MLL-AF9 allele together with oncogenic Ras, which enabled us to examine the consequences of MLL-AF9 inhibition in established disease. In order to produce a tightly regulated system that was easy to monitor, we constructed two retroviral vectors containing dsRed…	Expression profiling by array
doxycycline	GSE24586	GPL6244	Expression profiling of host genes modulated by Epstein-Barr virus Rta in nasopharyngeal carcinoma cells	EBV Rta is a transcriptional activator that functions to disrupt EBV latency in cells of epithelial origin. This series of experiment is to identify host genes that are moduated by the expression of doxycycline-inducible EBV Rta in nasopharyngeal carcinoma cells. Designations for the two EBV Rta inducible cell lines are TW01TetER_cl7 (lower expression level) and TW01TetER_cl19 (higher expression …	Expression profiling by array
doxycycline	GSE24585	GPL6244	Expression profiling of host genes modulated by Epstein-Barr virus (EBV) Rta in HEK293 cells	EBV Rta is a transcriptional activator that functions to disrupt EBV latency in cells of epithelial origin. This series of experiment is to identify host genes that are moduated by the expression of doxycycline-inducible EBV Rta in HEK293 cells. Designations for the pooled EBV Rta inducible cell lines is 293TetER; pooled luciferase inducible lines is 293TetLuc (control).	Expression profiling by array
doxycycline	GSE13926	GPL2986	MCF7 tet-off cells treated or not with 80 ng/ml doxycycline for 12d	Tet-on and tet-off systems are among the most popular vector systems for inducible transgene expression in mammalian cells. In tet-regulated systems the expression of the transgene depends on the presence or absence of the antibiotic tetracycline or its derivative doxycycline, which are added to the cell culture medium in concentrations considered to be far below cytotoxic levels. Therefore, pote…	Expression profiling by array
doxycycline	GSE26096	GPL1261	Widespread targeted chromatin remodeling during the initial phase of somatic cell reprogramming [expression]	Despite rapid progress in characterizing transcription factor-driven reprogramming of somatic cells to an induced pluripotent stem (iPS) cell state, many mechanistic questions still remain. To gain insight into the earliest events in the reprogramming process, we systematically analyzed the transcriptional and epigenetic changes that occur during early factor induction after discrete numbers of d…	Expression profiling by array
doxycycline	GSE22964	GPL6480	Gene expression patterns of EBV negative BJAB B-lymphoma lines stably and conditionally expressing EBNA-1	EBNA-1 is expressed in all EBV-associated malignancies and may play a role in transcription regulation through its DNA binding ability. This is our attempt to examine the effect of EBNA-1 on the expression of cellular genes. We have compared the transcription profiles of conditional and stable EBNA-1 transfected sublines of the EBV negative B-cell lymphoma BJAB where EBNA-1 was expressed for few …	Expression profiling by array
doxycycline	GSE21267	GPL1261	Expression data from CC10-rtta/teton-IL-13 tg mice fed with or without doxycycline	Morphogenesis of epithelial tissues relies on the precise developmental control of cell polarity and architecture. In the early Drosophila embryo, the primary epithelium forms during cellularisation, following a tightly controlled genetic programme where specific sets of genes are up-regulated. Some of them, for instance, control membrane invagination between the nuclei anchored at the apical sur…	Expression profiling by array
doxycycline	GSE22509	GPL6887	Signaling from the secretory granule to the nucleus: Uhmk1 and PAM	Neurons and endocrine cells package peptides in secretory granules (large dense core vesicles; LDCVs) for storage and stimulated release. Studies of PAM, an essential secretory granule membrane enzyme, revealed a pathway that can relay information from secretory granules to the nucleus, resulting in alterations in gene expression. The cytosolic domain of PAM, a type 1 membrane enzyme essential fo…	Expression profiling by array
doxycycline	GSE22363	GPL6244	The anti-proliferative effects of progestins in T47D breast cancer cells are tempered by progestin-induction of the ETS transcription factor Elf5.	Prolactin and progesterone act together to regulate mammary alveolar development, and both hormones have been implicated in breast cancer initiation and progression. Here we show that Elf5, a prolactin-induced ETS transcription factor that specifies the mammary secretory cell lineage, is also induced by progestins in breast cancer cells via a direct mechanism. To define the transcriptional respon…	Expression profiling by array
doxycycline	GSE21987	GPL96	Expression Profiling of Cellular Genes Modulated by Kaposi’s Sarcoma Associated Herpesvirus (KSHV) RTA/ORF50 in HEK293 Cells	KSHV RTA (K-RTA) is a transcriptional activator that functions to disrupt KSHV latency and activates specific sets of viral promoters in the lytic cycle. Structure-function studies indicate that K-RTA possesses a very potent transactivation domain locating at the C-terminus. To further characterize the biological functions of K-RTA, we have established three doxycycline-inducible K-RTA 293 cell l…	Expression profiling by array
[truncated: 8,574 more rows]

## Sheet: Table_3_Consistent_QC_Results
Comparative Analysis of Two Rounds of Quality Controls after 1st Classification
[truncated: 2,251 more rows]

[truncated: 2 more sheets: Table_4_QC_reanalysis_Results, Table_5_Drug_Repur_Results]
